# Supplementary material for: Differences in Gene Transcriptomic Pattern of Plasmodium falciparum in Children with Cerebral Malaria and Asymptomatic Carriers
Source: PLoS One. 2014 Dec 5;9(12):e114401. doi: 10.1371/journal.pone.0114401 (PMC4257676; doi:10.1371/journal.pone.0114401)
Supplement: Table S2 — List of undetected transcripts in 3D7 and 3D7-Lib at late trophozoite stage. (XLSX) [file pone.0114401.s005.xlsx]

## Sheet: getDownloadResult
[Gene ID]	[Input ID]	[Genomic Sequence ID]	[Organism]	[Chromosome]	[Genomic Location]	[Gene Type]	[Transcript Length]	[Product Description]	[Pf-Gcg Max Exp Timing]	[Pf-Gcg Min Exp Timing]	[Pf-Gcg Max %ile]	[Pf-Gcg Max FC]	[Pf-iRBC 48hr Max Exp Timing]	[Pf-iRBC 48hr Min Exp Timing]	[Pf-iRBC 48hr Max %ile]	[Pf-iRBC 48hr Max FC]	[Pf-iRBC+Spz+Gam Max Exp Timing]	[Pf-iRBC+Spz+Gam Min Exp Timing]	[Pf-iRBC+Spz+Gam Max %ile]	[Pf-iRBC+Spz+Gam Max FC]	[Pf-iRBC HP-HPE Max Exp Timing]	[Pf-iRBC HP-HPE Min Exp Timing]	[Pf-iRBC HP-HPE Max %ile]	[Pf-iRBC HP-HPE Max FC]	[Pv-iRBC Max Exp Timing]	[Pv-iRBC Min Exp Timing]	[Pv-iRBC Max %ile]	[Pv-iRBC Max FC]	[Pf-iRBC RNASeq Max Exp Timing]	[Pf-iRBC RNASeq Min Exp Timing]	[Pf-iRBC RNASeq Max %ile]	[Pf-iRBC RNASeq Max FC]	[Pf-RBC inf Max Exp Timing]	[Pf-RBC inf Min Exp Timing]	[Pf-RBC inf Max %ile]	[Pf-RBC inf Max FC]	[EC Numbers]	[Annotated GO Function]	[Annotated GO Process]	[Annotated GO Component]	[Predicted GO Function]	[Predicted GO Process]	[Predicted GO Component]
PF3D7_0114900	PFA0720w	Pf3D7_01_v3	P. falciparum 3D7	1	Pf3D7_01_v3: 572,135 - 572,853 (-)	protein coding	636	Plasmodium exported protein, unknown function, pseudogene	Day12	Day1	81	2.5	null	null	null	null	Merozoite	Early Trophozoite	78.1	3.2	null	null	null	null	null	null	null	null	Hour40	Hour32	0	0.8	null	null	null	null	null	ATP binding	transport	integral to membrane, membrane	null	null	null
PF3D7_0115200	PFA0740w	Pf3D7_01_v3	P. falciparum 3D7	1	Pf3D7_01_v3: 591,849 - 593,187 (+)	protein coding	1107	rifin (RIF)	Day12	Day6	64.3	1.8	6	33	67.1	1.3	Late Schizogony	Late Trophozoite	60.3	1.7	null	null	null	null	null	null	null	null	Hour40	Hour16	0	4.8	null	null	null	null	null	null	antigenic variation	host cell plasma membrane, membrane	null	null	null
PF3D7_0200500	PFB0030c	Pf3D7_02_v3	P. falciparum 3D7	2	Pf3D7_02_v3: 41,515 - 42,858 (-)	protein coding	1113	rifin (RIF)	Day1	Day6	65.3	2	6	45	16.1	1.3	Late Ring	Late Trophozoite	75.2	2.6	null	null	null	null	null	null	null	null	Hour40	Hour0	0	2.9	null	null	null	null	null	null	antigenic variation	host cell plasma membrane	null	null	null
PF3D7_0221000	PFB0950w	Pf3D7_02_v3	P. falciparum 3D7	2	Pf3D7_02_v3: 848,092 - 849,119 (+)	protein coding	909	Plasmodium exported protein, unknown function	Day12	Day6	73	3	39	27	47.8	1.2	Merozoite	Early Trophozoite	67	3	null	null	null	null	null	null	null	null	Hour40	Hour24	0	11.1	null	null	null	null	null	null	null	membrane	null	null	null
PF3D7_0222500	PFB1005w	Pf3D7_02_v3	P. falciparum 3D7	2	Pf3D7_02_v3: 889,660 - 890,745 (+)	protein coding	951	rifin (RIF)	Day3	Day2	38.6	1.7	42	27	55.1	1.7	Merozoite	Early Trophozoite	42.5	1.5	null	null	null	null	null	null	null	null	Hour48	Hour16	0	27.5	null	null	null	null	null	null	antigenic variation	host cell plasma membrane, membrane	null	null	null
PF3D7_0300500	PFC0030c	Pf3D7_03_v3	P. falciparum 3D7	3	Pf3D7_03_v3: 55,390 - 56,584 (-)	protein coding	1080	rifin (RIF)	Day1	Day2	48.3	1.6	38	17	99.1	2.8	Merozoite	Early Schizogony	58.5	1.5	null	null	null	null	null	null	null	null	Hour32	Hour16	0	6.6	null	null	null	null	null	null	antigenic variation	host cell plasma membrane, membrane	null	null	null
PF3D7_0300700	PFC0035w	Pf3D7_03_v3	P. falciparum 3D7	3	Pf3D7_03_v3: 61,445 - 62,714 (+)	protein coding	1107	rifin (RIF)	Day1	Day6	45.3	1.9	14	1	32	1.4	Merozoite	Late Schizogony	73.8	2.4	null	null	null	null	null	null	null	null	Hour40	Hour8	0	11.9	null	null	null	null	null	null	antigenic variation	host cell plasma membrane, membrane	null	null	null
PF3D7_0301000	PFC0050c	Pf3D7_03_v3	P. falciparum 3D7	3	Pf3D7_03_v3: 69,460 - 71,919 (-)	protein coding	2460	acyl-CoA synthetase (ACS2)	Day3	Day8	17.8	1.3	11	46	92	1.4	Merozoite	Early Schizogony	23.3	1.5	null	null	null	null	null	null	null	null	Hour48	Hour16	0	5.4	null	null	null	null	6.2.1.3 (Long-chain-fatty-acid--CoA ligase)	AMP binding, long-chain fatty acid-CoA ligase activity	fatty acid metabolic process	null	catalytic activity	metabolic process	null
PF3D7_0301100	PFC0055w	Pf3D7_03_v3	P. falciparum 3D7	3	Pf3D7_03_v3: 76,494 - 77,474 (+)	protein coding	771	Plasmodium exported protein (hyp13), unknown function	Day3	Day6	7.6	1.7	37	18	90.6	1.6	Merozoite	Late Schizogony	29.3	1.8	null	null	null	null	null	null	null	null	Hour0	Hour24	0	27.3	null	null	null	null	null	null	null	apicoplast	null	null	null
PF3D7_0305900	PFC0261c	Pf3D7_03_v3	P. falciparum 3D7	3	Pf3D7_03_v3: 285,579 - 286,112 (-)	protein coding	534	conserved Plasmodium protein, unknown function	Day1	Day3	27.9	1.6	35	14	73.8	2	Early Schizogony	Late Schizogony	16.4	1.4	null	null	null	null	null	null	null	null	Hour40	Hour16	0	19.2	null	null	null	null	null	ATP binding, protein binding, zinc ion binding	intracellular protein transmembrane transport, protein import, protein targeting	cytoplasm, plasma membrane	null	null	null
PF3D7_0324600	PFC1105w	Pf3D7_03_v3	P. falciparum 3D7	3	Pf3D7_03_v3: 1,021,998 - 1,023,008 (+)	protein coding	906	stevor (3D7-stevorT3-2) (stevor)	Day12	Day2	50.5	1.4	null	null	null	null	Merozoite	Early Ring	56.3	1.9	null	null	null	null	null	null	null	null	Hour24	Hour32	0	1.5	null	null	null	null	null	null	null	null	null	null	null
PF3D7_0400900	PFD0040c	Pf3D7_04_v3	P. falciparum 3D7	4	Pf3D7_04_v3: 69,961 - 71,113 (-)	protein coding	990	rifin (RIF)	Day1	Day2	66.9	2	null	null	null	null	Merozoite	Early Ring	84.5	3.7	null	null	null	null	null	null	null	null	Hour24	Hour16	0	16.2	null	null	null	null	null	null	antigenic variation	host cell plasma membrane, membrane	null	null	null
PF3D7_0402500	PFD0120w	Pf3D7_04_v3	P. falciparum 3D7	4	Pf3D7_04_v3: 155,877 - 156,984 (+)	protein coding	990	rifin, pseudogene	Day12	Day1	46	1.7	12	1	28.7	1.4	Merozoite	Early Trophozoite	36	1.2	null	null	null	null	null	null	null	null	Hour24	Hour8	0	6.4	null	null	null	null	null	null	null	null	null	null	null
PF3D7_0506600	PFE0328w	Pf3D7_05_v3	P. falciparum 3D7	5	Pf3D7_05_v3: 279,144 - 279,492 (-)	protein coding	246	conserved Plasmodium protein, unknown function, pseudogene	Day3	Day1	90.7	3.4	null	null	null	null	Merozoite	Early Ring	90.4	1.9	null	null	null	null	null	null	null	null	Hour40	Hour16	0	11.5	null	null	null	null	null	ATP binding, RNA binding, tyrosine-tRNA ligase activity	translation, tyrosyl-tRNA aminoacylation	cytoplasm	null	null	null
PF3D7_0518200	PFE0910w	Pf3D7_05_v3	P. falciparum 3D7	5	Pf3D7_05_v3: 758,503 - 758,898 (-)	protein coding	396	conserved Plasmodium protein, unknown function	Day12	Day1	87.8	4.5	34	15	94.5	11.2	Early Schizogony	Late Ring	79	5.5	null	null	null	null	null	null	null	null	Hour32	Hour16	0	67.5	null	null	null	null	null	protein binding	chromatin modification, regulation of transcription, DNA-dependent, transcription, DNA-dependent	nucleus	protein binding	null	null
PF3D7_0617600	PFF0850c	Pf3D7_06_v3	P. falciparum 3D7	6	Pf3D7_06_v3: 738,259 - 739,265 (-)	protein coding	909	stevor (Stevor)	Day1	Day12	30.4	2.5	13	5	68.1	3	Late Ring	Late Schizogony	59.5	3.1	null	null	null	null	null	null	null	null	Hour24	Hour0	0	11.2	null	null	null	null	null	null	antigenic variation	host cell plasma membrane, membrane	null	null	null
PF3D7_0618400	PFF0890c	Pf3D7_06_v3	P. falciparum 3D7	6	Pf3D7_06_v3: 770,147 - 772,506 (-)	protein coding	1797	conserved Plasmodium membrane protein, unknown function	Day8	Day3	90.5	2	46	42	28.1	1.1	Merozoite	Early Ring	94	1.9	null	null	null	null	null	null	null	null	Hour40	Hour16	0	15.7	null	null	null	null	null	null	null	integral to membrane, membrane	null	null	null
PF3D7_0632000	PFF1555w	Pf3D7_06_v3	P. falciparum 3D7	6	Pf3D7_06_v3: 1,336,146 - 1,337,473 (+)	protein coding	1113	rifin (RIF)	Day1	Day2	54.1	1.7	46	23	35.9	1.2	Merozoite	Early Schizogony	75.9	1.9	null	null	null	null	null	null	null	null	Hour24	Hour8	0	16.8	null	null	null	null	null	null	antigenic variation	host cell plasma membrane, membrane	null	null	null
PF3D7_0701000	MAL8P1.211	Pf3D7_07_v3	P. falciparum 3D7	7	Pf3D7_07_v3: 52,086 - 53,636 (+)	protein coding	1548	erythrocyte membrane protein 1 (PfEMP1), pseudogene	Day12	Day1	40.7	1.8	6	46	84.2	1.3	Merozoite	Late Schizogony	27.3	1.3	null	null	null	null	null	null	null	null	Hour8	Hour32	0	0.2	null	null	null	null	null	receptor activity	pathogenesis	integral to membrane, membrane	receptor activity	pathogenesis	integral to membrane
PF3D7_0712500	MAL7P1.52	Pf3D7_07_v3	P. falciparum 3D7	7	Pf3D7_07_v3: 562,906 - 564,160 (-)	protein coding	1137	rifin, pseudogene	Day12	Day1	17.1	1.4	46	23	65.7	1.7	Late Ring	Late Trophozoite	44.2	1.9	null	null	null	null	null	null	null	null	Hour48	Hour8	0	5.6	null	null	null	null	null	null	null	null	null	null	null
PF3D7_0712600	PF07_0051	Pf3D7_07_v3	P. falciparum 3D7	7	Pf3D7_07_v3: 566,726 - 574,308 (-)	protein coding	6648	erythrocyte membrane protein 1, PfEMP1 (VAR)	Day6	Day2	71.1	1.6	43	1	74.2	1.6	Early Ring	Early Schizogony	83.6	3.1	null	null	null	null	null	null	null	null	Hour8	Hour32	0	8	null	null	null	null	null	cell adhesion molecule binding, receptor activity	antigenic variation, cell-cell adhesion, cytoadherence to microvasculature, mediated by symbiont protein, modulation by symbiont of host erythrocyte aggregation, pathogenesis	host cell plasma membrane, infected host cell surface knob, integral to membrane	receptor activity	pathogenesis	integral to membrane
PF3D7_0732300	MAL7P1.184	Pf3D7_07_v3	P. falciparum 3D7	7	Pf3D7_07_v3: 1,396,437 - 1,397,639 (-)	protein coding	1017	rifin (RIF)	Day12	Day2	54.3	2.5	48	25	33.1	1.3	Merozoite	Early Schizogony	85.6	2.2	null	null	null	null	null	null	null	null	Hour48	Hour16	0	13.8	null	null	null	null	null	null	antigenic variation	host cell plasma membrane, membrane	null	null	null
PF3D7_0732400	PF07_0134	Pf3D7_07_v3	P. falciparum 3D7	7	Pf3D7_07_v3: 1,399,452 - 1,400,682 (-)	protein coding	1149	rifin (RIF)	Day1	Day2	28.8	1.9	16	1	33.5	1.2	Late Ring	Early Schizogony	28.1	1.5	null	null	null	null	null	null	null	null	Hour24	Hour32	0	7.3	null	null	null	null	null	null	antigenic variation	host cell plasma membrane, membrane	null	null	null
PF3D7_0827700	PF08_0013	Pf3D7_08_v3	P. falciparum 3D7	8	Pf3D7_08_v3: 1,193,847 - 1,196,678 (-)	protein coding	2832	conserved Plasmodium membrane protein, unknown function	Day12	Day1	77.7	3.6	8	26	39.7	1.4	Merozoite	Early Schizogony	46.7	1.7	null	null	null	null	null	null	null	null	Hour40	Hour16	0	8.7	null	null	null	null	null	null	null	keratin filament	null	null	null
PF3D7_0832400	MAL7P1.223	Pf3D7_08_v3	P. falciparum 3D7	8	Pf3D7_08_v3: 1,399,560 - 1,400,583 (-)	protein coding	915	stevor	Day12	Day2	43.9	2.1	null	null	null	null	Merozoite	Early Schizogony	90.4	3.4	null	null	null	null	null	null	null	null	Hour48	Hour32	0	3.2	null	null	null	null	null	null	null	null	null	null	null
PF3D7_0833000	MAL7P1.217	Pf3D7_08_v3	P. falciparum 3D7	8	Pf3D7_08_v3: 1,417,438 - 1,418,625 (+)	protein coding	1107	rifin (RIF)	Day12	Day2	32.6	2.1	16	36	56.9	1.5	Merozoite	Late Trophozoite	51.2	2.1	null	null	null	null	null	null	null	null	Hour48	Hour16	0	2.6	null	null	null	null	null	null	null	null	null	null	null
PF3D7_0901200	PFI0060c	Pf3D7_09_v3	P. falciparum 3D7	9	Pf3D7_09_v3: 64,216 - 64,428 (-)	protein coding	213	Plasmodium exported protein, unknown function, fragment	Day8	Day6	68.7	1.7	16	1	47.7	2.3	Late Ring	Early Schizogony	76.3	2.1	null	null	null	null	null	null	null	null	Hour48	Hour8	0	6	null	null	null	null	null	null	null	null	null	null	null
PF3D7_0901400	PFI0070w	Pf3D7_09_v3	P. falciparum 3D7	9	Pf3D7_09_v3: 70,521 - 71,738 (+)	protein coding	1053	rifin (RIF)	Day12	Day6	43.4	2	42	48	25.2	1.2	Merozoite	Early Schizogony	59.7	2	null	null	null	null	null	null	null	null	Hour40	Hour8	0	9.8	null	null	null	null	null	null	null	null	null	null	null
PF3D7_0901600	PFI0080w	Pf3D7_09_v3	P. falciparum 3D7	9	Pf3D7_09_v3: 77,861 - 78,874 (+)	protein coding	912	stevor (STEVOR)	Day12	Day2	42.8	1.8	7	32	69.3	1.4	Merozoite	Early Trophozoite	57.4	2.3	null	null	null	null	null	null	null	null	Hour40	Hour16	0	78.9	null	null	null	null	null	null	null	Maurer's cleft, membrane	null	null	null
PF3D7_0933200	PFI1610c	Pf3D7_09_v3	P. falciparum 3D7	9	Pf3D7_09_v3: 1,317,827 - 1,319,468 (-)	protein coding	600	calcyclin binding protein, putative	Day12	Day6	75	2.1	null	null	null	null	Early Trophozoite	Early Ring	67.8	3.6	null	null	null	null	null	null	null	null	Hour32	Hour16	0	23.1	null	null	null	null	null	null	null	null	null	null	null
PF3D7_0937000	PFI1790w	Pf3D7_09_v3	P. falciparum 3D7	9	Pf3D7_09_v3: 1,465,904 - 1,467,055 (+)	protein coding	1074	Plasmodium exported protein (PHISTb), unknown function	Day12	Day6	78.1	6.5	13	41	85	1.7	Early Ring	Late Ring	34.5	2.1	null	null	null	null	null	null	null	null	Hour48	Hour16	0	56.8	null	null	null	null	null	unfolded protein binding	protein folding	plasma membrane	null	null	null
PF3D7_0937100	PFI1795c	Pf3D7_09_v3	P. falciparum 3D7	9	Pf3D7_09_v3: 1,468,546 - 1,469,417 (-)	protein coding	777	Plasmodium exported protein, unknown function	Day12	Day3	90.8	7.2	22	36	83.6	2.2	Merozoite	Early Schizogony	94.6	2.5	null	null	null	null	null	null	null	null	Hour32	Hour16	0	13.1	null	null	null	null	null	null	null	apicoplast, cytoplasm	null	null	null
PF3D7_0937300	PFI1805w	Pf3D7_09_v3	P. falciparum 3D7	9	Pf3D7_09_v3: 1,474,431 - 1,475,704 (+)	protein coding	1116	rifin (RIF)	Day12	Day6	65.7	2.2	10	26	26.2	1.3	Merozoite	Early Ring	62.4	2.1	null	null	null	null	null	null	null	null	Hour40	Hour16	0	11.1	null	null	null	null	null	null	antigenic variation	host cell plasma membrane, membrane	null	null	null
PF3D7_0937700	PFI1825w	Pf3D7_09_v3	P. falciparum 3D7	9	Pf3D7_09_v3: 1,492,373 - 1,493,708 (+)	protein coding	1104	rifin (RIF)	Day8	Day3	65.5	1.2	1	38	27.8	1.2	Merozoite	Early Schizogony	83.4	2.3	null	null	null	null	null	null	null	null	Hour24	Hour32	0	7.3	null	null	null	null	null	null	antigenic variation	host cell plasma membrane, membrane	null	null	null
PF3D7_1014200	PF10_0139	Pf3D7_10_v3	P. falciparum 3D7	10	Pf3D7_10_v3: 560,538 - 563,353 (+)	protein coding	2670	male gamete fusion factor HAP2, putative (HAP2)	Day6	Day1	40.6	1.3	14	38	70.1	1.8	Merozoite	Early Trophozoite	32.9	1.5	null	null	null	null	null	null	null	null	Hour40	Hour16	0	15.6	null	null	null	null	null	null	null	null	null	null	null
PF3D7_1023600	PF10_0229	Pf3D7_10_v3	P. falciparum 3D7	10	Pf3D7_10_v3: 987,358 - 990,148 (-)	protein coding	1539	conserved Plasmodium protein, unknown function	Day12	Day2	54.2	2	35	15	64.3	1.9	Merozoite	Early Trophozoite	67.2	1.9	null	null	null	null	null	null	null	null	Hour48	Hour16	0	24.1	null	null	null	null	null	ATP binding, motor activity, protein binding	null	cytoplasm	null	null	null
PF3D7_1039700	PF10_0390	Pf3D7_10_v3	P. falciparum 3D7	10	Pf3D7_10_v3: 1,591,578 - 1,592,367 (-)	protein coding	696	Pfmc-2TM Maurer's cleft two transmembrane protein (MC-2TM)	Day1	Day8	78.4	6.1	6	1	42.2	1.3	Late Ring	Early Ring	84.1	5.2	null	null	null	null	null	null	null	null	Hour24	Hour0	0	35	null	null	null	null	null	null	translocation of peptides or proteins into host	Maurer's cleft, integral to membrane	null	null	null
PF3D7_1040600	PF10_0399	Pf3D7_10_v3	P. falciparum 3D7	10	Pf3D7_10_v3: 1,619,086 - 1,620,244 (+)	protein coding	981	rifin (RIF)	Day12	Day3	22.3	1.4	42	24	79.9	2.9	Merozoite	Early Schizogony	57.4	1.9	null	null	null	null	null	null	null	null	Hour48	Hour24	0	9.8	null	null	null	null	null	null	antigenic variation	host cell plasma membrane, membrane	null	null	null
PF3D7_1115100	PF11_0535	Pf3D7_11_v3	P. falciparum 3D7	11	Pf3D7_11_v3: 571,007 - 573,306 (-)	protein coding	924	conserved Plasmodium protein, unknown function	Day8	Day1	99.9	15.5	30	12	58.8	1.5	Late Trophozoite	Early Trophozoite	86.7	2.2	null	null	null	null	null	null	null	null	Hour32	Hour16	0	2.9	null	null	null	null	null	null	null	null	null	null	null
PF3D7_1213400	PFL0650c	Pf3D7_12_v3	P. falciparum 3D7	12	Pf3D7_12_v3: 579,595 - 581,325 (-)	protein coding	1731	conserved Plasmodium protein, unknown function	Day12	Day2	55.4	2.4	1	24	29.1	2	Merozoite	Early Schizogony	40.5	1.3	null	null	null	null	null	null	null	null	Hour40	Hour16	0	3.4	null	null	null	null	null	protein binding	null	cytoplasm, nucleus	null	null	null
PF3D7_1215800	PFL0760w	Pf3D7_12_v3	P. falciparum 3D7	12	Pf3D7_12_v3: 639,395 - 640,495 (+)	protein coding	1101	conserved Plasmodium protein, unknown function	Day12	Day1	64.1	3.2	1	21	54.3	1.3	Merozoite	Early Ring	49.5	1.9	null	null	null	null	null	null	null	null	Hour40	Hour16	0	3.2	null	null	null	null	null	null	null	cytoplasm, integral to membrane, membrane	null	null	null
PF3D7_1236500	PFL1765c	Pf3D7_12_v3	P. falciparum 3D7	12	Pf3D7_12_v3: 1,525,407 - 1,526,216 (-)	protein coding	810	conserved Plasmodium protein, unknown function	Day12	Day1	88.7	7.9	6	22	68.2	2.3	Late Ring	Early Trophozoite	55.2	2.3	null	null	null	null	null	null	null	null	Hour40	Hour16	0	7.4	null	null	null	null	null	3-dehydroquinate dehydratase activity	aromatic amino acid family biosynthetic process	null	null	null	null
PF3D7_1238200	PFL1850c	Pf3D7_12_v3	P. falciparum 3D7	12	Pf3D7_12_v3: 1,586,261 - 1,587,466 (-)	protein coding	1050	conserved Plasmodium protein, unknown function	Day8	Day2	94.6	3.4	1	48	39.7	1.4	Merozoite	Late Schizogony	79.1	2.3	null	null	null	null	null	null	null	null	Hour48	Hour16	0	13.3	null	null	null	null	null	actin binding	null	cytoplasm, cytoskeleton, intracellular	null	null	null
PF3D7_1254100	PFL2610w	Pf3D7_12_v3	P. falciparum 3D7	12	Pf3D7_12_v3: 2,204,724 - 2,205,714 (+)	protein coding	888	stevor (stevor)	Day1	Day2	34.6	1.6	10	38	31.9	1.5	Merozoite	Early Schizogony	46.7	1.7	null	null	null	null	null	null	null	null	Hour48	Hour16	0	2.4	null	null	null	null	null	null	null	Maurer's cleft, membrane	null	null	null
PF3D7_1254500	PFL2630w	Pf3D7_12_v3	P. falciparum 3D7	12	Pf3D7_12_v3: 2,218,452 - 2,219,533 (+)	protein coding	921	rifin (RIF)	Day12	Day6	43.7	2.2	48	33	32.2	1.6	Merozoite	Early Schizogony	66.6	1.8	null	null	null	null	null	null	null	null	Hour40	Hour16	0	34.6	null	null	null	null	null	null	antigenic variation	host cell plasma membrane, membrane	null	null	null
PF3D7_1254800	PFL2645c	Pf3D7_12_v3	P. falciparum 3D7	12	Pf3D7_12_v3: 2,228,632 - 2,229,740 (-)	protein coding	954	rifin (RIF)	Day12	Day3	31.3	2.1	41	10	21.5	1.1	Merozoite	Early Ring	68.5	2.2	null	null	null	null	null	null	null	null	Hour40	Hour8	0	3.3	null	null	null	null	null	null	antigenic variation	host cell plasma membrane, membrane	null	null	null
PF3D7_1255000	PFL2655w	Pf3D7_12_v3	P. falciparum 3D7	12	Pf3D7_12_v3: 2,234,600 - 2,235,792 (+)	protein coding	1038	rifin (RIF)	Day12	Day2	60	1.7	10	37	73.3	2.3	Merozoite	Early Schizogony	76.6	2.1	null	null	null	null	null	null	null	null	Hour24	Hour32	0	2.1	null	null	null	null	null	null	antigenic variation	host cell plasma membrane, membrane	null	null	null
PF3D7_1300500	PF13_0005	Pf3D7_13_v3	P. falciparum 3D7	13	Pf3D7_13_v3: 50,662 - 51,857 (+)	protein coding	996	rifin (RIF)	Day12	Day2	36.6	2.1	43	19	68.8	1.7	Merozoite	Early Trophozoite	60.1	2.1	null	null	null	null	null	null	null	null	Hour0	Hour32	0	3.3	null	null	null	null	null	null	antigenic variation	host cell plasma membrane, membrane	null	null	null
PF3D7_1300700	MAL13P1.4	Pf3D7_13_v3	P. falciparum 3D7	13	Pf3D7_13_v3: 57,109 - 58,422 (-)	protein coding	1110	rifin (RIF)	Day12	Day3	58.8	1.3	1	36	21.1	1.4	Merozoite	Early Schizogony	79.2	2	null	null	null	null	null	null	null	null	Hour40	Hour16	0	9.2	null	null	null	null	null	null	null	null	null	null	null
PF3D7_1303900	MAL13P1.20	Pf3D7_13_v3	P. falciparum 3D7	13	Pf3D7_13_v3: 215,291 - 216,331 (+)	protein coding	612	conserved Plasmodium protein, unknown function	Day12	Day1	97.8	5.5	46	28	52.5	1.2	Merozoite	Early Ring	76.2	2.3	null	null	null	null	null	null	null	null	Hour32	Hour16	0	5.6	null	null	null	null	null	lyase activity	metabolic process	null	null	null	null
PF3D7_1348700	MAL13P1.245	Pf3D7_13_v3	P. falciparum 3D7	13	Pf3D7_13_v3: 1,955,254 - 1,958,358 (-)	protein coding	2148	conserved Plasmodium protein, unknown function	Day12	Day1	13.7	2.2	1	24	29.4	1.6	Merozoite	Early Trophozoite	11.3	1.3	null	null	null	null	null	null	null	null	Hour48	Hour16	0	19.9	null	null	null	null	null	null	null	cytoplasm	protein binding	null	null
PF3D7_1372700	MAL13P1.500	Pf3D7_13_v3	P. falciparum 3D7	13	Pf3D7_13_v3: 2,860,163 - 2,861,441 (+)	protein coding	1047	rifin (RIF)	Day1	Day8	44.9	1.4	1	28	17.6	1.3	Merozoite	Early Schizogony	79.7	2.6	null	null	null	null	null	null	null	null	Hour40	Hour24	0	1.2	null	null	null	null	null	null	null	null	null	null	null
PF3D7_1373000	MAL13P1.515	Pf3D7_13_v3	P. falciparum 3D7	13	Pf3D7_13_v3: 2,868,923 - 2,870,165 (+)	protein coding	1011	rifin (RIF)	Day12	Day2	49.3	1.6	20	1	20.9	1.4	Late Ring	Late Trophozoite	72.1	2.1	null	null	null	null	null	null	null	null	Hour40	Hour0	0	11.2	null	null	null	null	null	null	null	null	null	null	null
PF3D7_1373400	MAL13P1.535	Pf3D7_13_v3	P. falciparum 3D7	13	Pf3D7_13_v3: 2,881,591 - 2,882,956 (+)	protein coding	1134	rifin (RIF)	Day6	Day1	56.9	1.5	14	32	63.9	1.6	Merozoite	Early Schizogony	79.3	2.4	null	null	null	null	null	null	null	null	Hour8	Hour32	0	2.1	null	null	null	null	null	null	null	null	null	null	null
PF3D7_1400500	PF14_0005	Pf3D7_14_v3	P. falciparum 3D7	14	Pf3D7_14_v3: 17,469 - 18,808 (-)	protein coding	1020	rifin (RIF)	Day3	Day2	52.9	2.1	16	1	23.1	1.2	Late Ring	Early Trophozoite	54.1	1.8	null	null	null	null	null	null	null	null	Hour48	Hour8	0	26.3	null	null	null	null	null	null	antigenic variation	host cell plasma membrane, membrane	null	null	null
PF3D7_1400700	PF14_0007	Pf3D7_14_v3	P. falciparum 3D7	14	Pf3D7_14_v3: 24,337 - 25,320 (-)	protein coding	882	stevor	Day1	Day2	65	2	21	48	31.6	1.2	Merozoite	Early Schizogony	72.4	2.7	null	null	null	null	null	null	null	null	Hour48	Hour8	0	12.5	null	null	null	null	null	null	null	membrane	null	null	null
PF3D7_1400800	PF14_0008	Pf3D7_14_v3	P. falciparum 3D7	14	Pf3D7_14_v3: 27,321 - 28,428 (-)	protein coding	951	rifin (RIF)	Day3	Day8	43.4	2.2	10	22	62	2.3	Merozoite	Early Schizogony	67.9	2.3	null	null	null	null	null	null	null	null	Hour40	Hour16	0	1.9	null	null	null	null	null	null	antigenic variation	host cell plasma membrane, membrane	null	null	null
PF3D7_1413000	PF14_0129	Pf3D7_14_v3	P. falciparum 3D7	14	Pf3D7_14_v3: 523,890 - 525,305 (-)	protein coding	1416	conserved Plasmodium protein, unknown function	Day12	Day1	29.8	2.8	48	11	31.5	1.2	Merozoite	Early Trophozoite	22.2	2	null	null	null	null	null	null	null	null	Hour40	Hour16	0	1.5	null	null	null	null	null	null	null	cytoplasm	null	null	null
PF3D7_1466000	PF14_0628	Pf3D7_14_v3	P. falciparum 3D7	14	Pf3D7_14_v3: 2,686,224 - 2,688,303 (-)	protein coding	942	conserved Plasmodium protein, unknown function	Day12	Day1	87.9	10.4	10	33	63	1.4	Merozoite	Early Ring	15.5	1.1	null	null	null	null	null	null	null	null	Hour48	Hour16	0	10.8	null	null	null	null	null	null	null	null	null	null	null
PF3D7_1479100	PF14_0762	Pf3D7_14_v3	P. falciparum 3D7	14	Pf3D7_14_v3: 3,257,135 - 3,257,841 (-)	protein coding	633	Plasmodium exported protein, unknown function	null	null	null	null	null	null	null	null	null	null	null	null	null	null	null	null	null	null	null	null	Hour8	Hour32	0	0.6	null	null	null	null	null	null	null	apicoplast	null	null	null
PF3D7_1479700	PF14_0769	Pf3D7_14_v3	P. falciparum 3D7	14	Pf3D7_14_v3: 3,276,230 - 3,277,501 (+)	protein coding	1047	rifin (RIF)	Day6	Day3	46.6	1.6	46	34	46	1.3	Merozoite	Early Schizogony	63.1	1.8	null	null	null	null	null	null	null	null	Hour40	Hour16	0	14.4	null	null	null	null	null	null	antigenic variation	host cell plasma membrane, membrane	null	null	null
