# Supplementary material for: Differences in Gene Transcriptomic Pattern of Plasmodium falciparum in Children with Cerebral Malaria and Asymptomatic Carriers
Source: PLoS One. 2014 Dec 5;9(12):e114401. doi: 10.1371/journal.pone.0114401 (PMC4257676; doi:10.1371/journal.pone.0114401)
Supplement: Table S3 — List of undetected transcripts in 3D7 and 3D7-Lib at ring stage. (XLSX) [file pone.0114401.s006.xlsx]

## Sheet: getDownloadResult
[Gene ID]	[Input ID]	[Genomic Sequence ID]	[Organism]	[Previous ID(s)]	[Chromosome]	[Genomic Location]	[Gene Type]	[Transcript Length]	[Product Description]	[Pf-Gcg Max Exp Timing]	[Pf-Gcg Min Exp Timing]	[Pf-Gcg Max %ile]	[Pf-Gcg Max FC]	[Pf-iRBC 48hr Max Exp Timing]	[Pf-iRBC 48hr Min Exp Timing]	[Pf-iRBC 48hr Max %ile]	[Pf-iRBC 48hr Max FC]	[Pf-iRBC+Spz+Gam Max Exp Timing]	[Pf-iRBC+Spz+Gam Min Exp Timing]	[Pf-iRBC+Spz+Gam Max %ile]	[Pf-iRBC+Spz+Gam Max FC]	[Pf-iRBC HP-HPE Max Exp Timing]	[Pf-iRBC HP-HPE Min Exp Timing]	[Pf-iRBC HP-HPE Max %ile]	[Pf-iRBC HP-HPE Max FC]	[Pv-iRBC Max Exp Timing]	[Pv-iRBC Min Exp Timing]	[Pv-iRBC Max %ile]	[Pv-iRBC Max FC]	[Pf-iRBC RNASeq Max Exp Timing]	[Pf-iRBC RNASeq Min Exp Timing]	[Pf-iRBC RNASeq Max %ile]	[Pf-iRBC RNASeq Max FC]	[Pf-RBC inf Max Exp Timing]	[Pf-RBC inf Min Exp Timing]	[Pf-RBC inf Max %ile]	[Pf-RBC inf Max FC]	[Predicted GO Function]
PF3D7_0114600	PFA0705c	Pf3D7_01_v3	P. falciparum 3D7	MAL1P4.16e, PFA0705c	1	Pf3D7_01_v3: 560,474 - 561,534 (-)	protein coding	939	stevor, pseudogene	Day1	Day2	48.5	3.4	46	34	34.3	1.3	Merozoite	Late Trophozoite	49.1	1.8	null	null	null	null	null	null	null	null	Hour48	Hour32	0	3.3	null	null	null	null	null
PF3D7_0115200	PFA0740w	Pf3D7_01_v3	P. falciparum 3D7	MAL1P4.23, PFA0740w	1	Pf3D7_01_v3: 591,849 - 593,187 (+)	protein coding	1107	rifin (RIF)	Day12	Day6	64.3	1.8	6	33	67.1	1.3	Late Schizogony	Late Trophozoite	60.3	1.7	null	null	null	null	null	null	null	null	Hour40	Hour16	0	4.8	null	null	null	null	null
PF3D7_0115600	PFA0760w	Pf3D7_01_v3	P. falciparum 3D7	MAL1P4.28, PFA0760w	1	Pf3D7_01_v3: 604,162 - 605,531 (+)	protein coding	1140	rifin (RIF)	Day12	Day2	77.1	2.4	13	33	94.6	1.6	Late Ring	Early Schizogony	88.7	4.1	null	null	null	null	null	null	null	null	Hour24	Hour48	0	8.5	null	null	null	null	null
PF3D7_0200400	PFB0025c	Pf3D7_02_v3	P. falciparum 3D7	PF02_0004, PFB0025c	2	Pf3D7_02_v3: 38,287 - 39,303 (-)	protein coding	915	stevor	Day1	Day2	46.2	1.5	10	23	33.5	1.2	Merozoite	Late Trophozoite	76.2	3.1	null	null	null	null	null	null	null	null	Hour40	Hour16	0	18.3	null	null	null	null	null
PF3D7_0200500	PFB0030c	Pf3D7_02_v3	P. falciparum 3D7	PF02_0005, PFB0030c	2	Pf3D7_02_v3: 41,515 - 42,858 (-)	protein coding	1113	rifin (RIF)	Day1	Day6	65.3	2	6	45	16.1	1.3	Late Ring	Late Trophozoite	75.2	2.6	null	null	null	null	null	null	null	null	Hour40	Hour0	0	2.9	null	null	null	null	null
PF3D7_0201000	PFB0055c	Pf3D7_02_v3	P. falciparum 3D7	PF02_0010, PFB0055c	2	Pf3D7_02_v3: 57,344 - 58,421 (-)	protein coding	939	rifin (RIF)	Day3	Day2	51.9	1.4	46	23	81.6	2	Merozoite	Early Trophozoite	65.4	2	null	null	null	null	null	null	null	null	Hour48	Hour24	0	1.2	null	null	null	null	null
PF3D7_0221000	PFB0950w	Pf3D7_02_v3	P. falciparum 3D7	PF02_0197, PFB0950w	2	Pf3D7_02_v3: 848,092 - 849,119 (+)	protein coding	909	Plasmodium exported protein, unknown function	Day12	Day6	73	3	39	27	47.8	1.2	Merozoite	Early Trophozoite	67	3	null	null	null	null	null	null	null	null	Hour40	Hour24	0	11.1	null	null	null	null	null
PF3D7_0221800	PFB0972w	Pf3D7_02_v3	P. falciparum 3D7	PF02_0203, PFB0972w	2	Pf3D7_02_v3: 873,131 - 873,319 (+)	protein coding	189	hypothetical protein	Day12	Day6	42.2	4.6	45	25	71.1	2.7	Merozoite	Late Ring	5.9	1.9	null	null	null	null	null	null	null	null	Hour0	Hour32	0	11.7	null	null	null	null	null
PF3D7_0300700	PFC0035w	Pf3D7_03_v3	P. falciparum 3D7	MAL3P8.6, PFC0035w	3	Pf3D7_03_v3: 61,445 - 62,714 (+)	protein coding	1107	rifin (RIF)	Day1	Day6	45.3	1.9	14	1	32	1.4	Merozoite	Late Schizogony	73.8	2.4	null	null	null	null	null	null	null	null	Hour40	Hour8	0	11.9	null	null	null	null	null
PF3D7_0305900	PFC0261c	Pf3D7_03_v3	P. falciparum 3D7	PFC0261c	3	Pf3D7_03_v3: 285,579 - 286,112 (-)	protein coding	534	conserved Plasmodium protein, unknown function	Day1	Day3	27.9	1.6	35	14	73.8	2	Early Schizogony	Late Schizogony	16.4	1.4	null	null	null	null	null	null	null	null	Hour40	Hour16	0	19.2	null	null	null	null	null
PF3D7_0313900	PFC0580c	Pf3D7_03_v3	P. falciparum 3D7	MAL3P5.2, PFC0580c	3	Pf3D7_03_v3: 562,366 - 565,656 (-)	protein coding	3291	conserved Plasmodium protein, unknown function	Day12	Day1	23.1	1.4	31	8	70.9	1.5	Late Schizogony	Early Ring	27.6	1.3	null	null	null	null	null	null	null	null	Hour40	Hour16	0	10.9	null	null	null	null	null
PF3D7_0314800	PFC0615w	Pf3D7_03_v3	P. falciparum 3D7	MAL3P5.10, MAL3P5.9, PFC0615w, PFC0620w, PFD0620c	3	Pf3D7_03_v3: 604,595 - 607,931 (+)	protein coding	3123	conserved Plasmodium protein, unknown function	Day2	Day3	10.7	1.7	36	21	84.1	4.1	Early Schizogony	Early Ring	24.8	1.5	null	null	null	null	null	null	null	null	Hour40	Hour16	0	68.4	null	null	null	null	null
PF3D7_0315700	PFC0685w	Pf3D7_03_v3	P. falciparum 3D7	MAL3P5.21, PFC0685w	3	Pf3D7_03_v3: 638,283 - 641,306 (+)	protein coding	2811	conserved Plasmodium membrane protein, unknown function	Day8	Day1	68	2	26	15	33.8	1.3	Late Ring	Early Schizogony	26.3	1.1	null	null	null	null	null	null	null	null	Hour40	Hour16	0	7.9	null	null	null	null	null
PF3D7_0322600	PFC1010w	Pf3D7_03_v3	P. falciparum 3D7	MAL3P7.32, PFC1010w	3	Pf3D7_03_v3: 948,374 - 952,693 (+)	protein coding	4044	conserved Plasmodium protein, unknown function	Day12	Day2	49.6	1.5	46	32	29.7	1.2	Merozoite	Early Trophozoite	45.8	1.6	null	null	null	null	null	null	null	null	Hour48	Hour16	0	4.7	null	null	null	null	null
PF3D7_0324600	PFC1105w	Pf3D7_03_v3	P. falciparum 3D7	MAL3P7.52, PFC1105w	3	Pf3D7_03_v3: 1,021,998 - 1,023,008 (+)	protein coding	906	stevor (3D7-stevorT3-2) (stevor)	Day12	Day2	50.5	1.4	null	null	null	null	Merozoite	Early Ring	56.3	1.9	null	null	null	null	null	null	null	null	Hour24	Hour32	0	1.5	null	null	null	null	null
PF3D7_0400300	PFD0015c	Pf3D7_04_v3	P. falciparum 3D7	MAL4P1.3, PFD0015c	4	Pf3D7_04_v3: 42,032 - 43,374 (-)	protein coding	1113	rifin (RIF)	Day12	Day6	62.3	1.6	15	36	68.4	1.6	Merozoite	Early Ring	74	2	null	null	null	null	null	null	null	null	Hour24	Hour32	0	2.9	null	null	null	null	null
PF3D7_0400700	PFD0030c	Pf3D7_04_v3	P. falciparum 3D7	MAL4P1.6, PFD0030c	4	Pf3D7_04_v3: 63,104 - 64,476 (-)	protein coding	1143	rifin (RIF)	Day6	Day2	44.1	1.6	11	1	18.5	1.3	Merozoite	Early Schizogony	51.6	1.9	null	null	null	null	null	null	null	null	Hour40	Hour16	0	14.7	null	null	null	null	null
PF3D7_0401300	PFD0055w	Pf3D7_04_v3	P. falciparum 3D7	MAL4P1.11, PFD0055w	4	Pf3D7_04_v3: 82,247 - 83,575 (+)	protein coding	1128	rifin (RIF)	Day1	Day2	33.2	1.5	16	1	36.7	1.4	Merozoite	Early Schizogony	72.3	2.3	null	null	null	null	null	null	null	null	Hour40	Hour8	0	16.1	null	null	null	null	null
PF3D7_0401400	PFD0060w	Pf3D7_04_v3	P. falciparum 3D7	MAL4P1.12, PFD0060w	4	Pf3D7_04_v3: 85,397 - 86,608 (+)	protein coding	990	rifin (RIF)	Day6	Day2	20.1	1.2	4	35	28.4	1.4	Merozoite	Early Schizogony	63.4	2.4	null	null	null	null	null	null	null	null	Hour40	Hour32	0	5.5	null	null	null	null	null
PF3D7_0402500	PFD0120w	Pf3D7_04_v3	P. falciparum 3D7	MAL4P1.24, PFD0120w	4	Pf3D7_04_v3: 155,877 - 156,984 (+)	protein coding	990	rifin, pseudogene	Day12	Day1	46	1.7	12	1	28.7	1.4	Merozoite	Early Trophozoite	36	1.2	null	null	null	null	null	null	null	null	Hour24	Hour8	0	6.4	null	null	null	null	null
PF3D7_0402600	PFD0125c	Pf3D7_04_v3	P. falciparum 3D7	MAL4P1.26, PFD0125c, PFD0130c	4	Pf3D7_04_v3: 159,279 - 160,314 (-)	protein coding	906	stevor	Day1	Day2	16.6	1.7	15	1	83.7	2.7	Early Ring	Early Trophozoite	24.8	1.4	null	null	null	null	null	null	null	null	Hour24	Hour16	0	23.3	null	null	null	null	null
PF3D7_0408700	PFD0430c	Pf3D7_04_v3	P. falciparum 3D7	MAL4P2.23, PFD0430c	4	Pf3D7_04_v3: 417,372 - 420,824 (-)	protein coding	2529	perforin like protein 1 (SPECT2)	Day12	Day1	85.7	2.7	46	36	83	1.3	Merozoite	Early Trophozoite	77.1	2	null	null	null	null	null	null	null	null	Hour40	Hour16	0	12.7	null	null	null	null	null
PF3D7_0413200	PFD0640c	Pf3D7_04_v3	P. falciparum 3D7	MAL4P1.123, PFD0640c	4	Pf3D7_04_v3: 603,166 - 604,456 (-)	protein coding	1131	rifin (RIF)	Day12	Day2	25.7	1.2	17	38	30.4	1.2	Merozoite	Early Schizogony	68.1	1.9	null	null	null	null	null	null	null	null	Hour48	Hour32	0	15.1	null	null	null	null	null
PF3D7_0413300	PFD0645w	Pf3D7_04_v3	P. falciparum 3D7	MAL4P1.124, PFD0645w	4	Pf3D7_04_v3: 609,155 - 610,433 (+)	protein coding	1041	rifin (RIF)	Day3	Day8	50.8	1.3	27	1	30.9	1.9	Late Ring	Early Schizogony	61.2	2	null	null	null	null	null	null	null	null	Hour48	Hour32	0	7.2	null	null	null	null	null
PF3D7_0418800	PFD0910w	Pf3D7_04_v3	P. falciparum 3D7	MAL4P1.177, PFD0910w	4	Pf3D7_04_v3: 843,562 - 845,169 (+)	protein coding	786	conserved Plasmodium protein, unknown function	Day12	Day2	87.4	5.7	10	31	33.5	1.2	Merozoite	Early Trophozoite	90.4	3	null	null	null	null	null	null	null	null	Hour48	Hour16	0	3.7	null	null	null	null	null
PF3D7_0506600	PFE0328w	Pf3D7_05_v3	P. falciparum 3D7	PFE0328w	5	Pf3D7_05_v3: 279,144 - 279,492 (-)	protein coding	246	conserved Plasmodium protein, unknown function, pseudogene	Day3	Day1	90.7	3.4	null	null	null	null	Merozoite	Early Ring	90.4	1.9	null	null	null	null	null	null	null	null	Hour40	Hour16	0	11.5	null	null	null	null	null
PF3D7_0510800	PFE0540w	Pf3D7_05_v3	P. falciparum 3D7	MAL5P1.108, MAL5P1.109, PFE0535w, PFE0540w	5	Pf3D7_05_v3: 461,017 - 464,399 (+)	protein coding	1929	conserved Plasmodium protein, unknown function	Day12	Day2	76.2	2.1	10	36	37.3	1.7	Merozoite	Late Trophozoite	56.4	1.6	null	null	null	null	null	null	null	null	Hour24	Hour16	0	4	null	null	null	null	protein binding
PF3D7_0513700	PFE0680w	Pf3D7_05_v3	P. falciparum 3D7	MAL5P1.137, PFE0680w, PFE0685w	5	Pf3D7_05_v3: 581,227 - 584,124 (+)	protein coding	2208	secreted ookinete protein, putative (PSOP12)	Day6	Day1	83.4	2.4	11	39	79.4	1.2	Merozoite	Early Schizogony	43.9	1.6	null	null	null	null	null	null	null	null	Hour0	Hour16	0	3.6	null	null	null	null	null
PF3D7_0514500	PFE0725c	Pf3D7_05_v3	P. falciparum 3D7	MAL5P1.145, PFE0725c	5	Pf3D7_05_v3: 605,027 - 606,330 (-)	protein coding	648	conserved Plasmodium membrane protein, unknown function	Day12	Day1	99.6	3.5	12	33	66.6	1.3	Late Schizogony	Early Ring	83.7	2.1	null	null	null	null	null	null	null	null	Hour40	Hour0	0	1.8	null	null	null	null	null
PF3D7_0515500	PFE0775c	Pf3D7_05_v3	P. falciparum 3D7	MAL5P1.155, PFE0775c	5	Pf3D7_05_v3: 641,137 - 644,685 (-)	protein coding	2883	amino acid transporter, putative	Day8	Day1	89.6	3	40	30	51.3	1.4	Merozoite	Early Ring	80.9	2.4	null	null	null	null	null	null	null	null	Hour40	Hour16	0	7.3	null	null	null	null	neurotransmitter:sodium symporter activity
PF3D7_0521100	PFE1060c	Pf3D7_05_v3	P. falciparum 3D7	MAL5P1.212, PFE1060c	5	Pf3D7_05_v3: 861,930 - 867,583 (-)	protein coding	4581	conserved Plasmodium protein, unknown function	Day12	Day1	19.7	1.9	10	32	45.9	1.3	Merozoite	Late Schizogony	17.3	1.3	null	null	null	null	null	null	null	null	Hour48	Hour16	0	16.7	null	null	null	null	null
PF3D7_0523500	PFE1173c	Pf3D7_05_v3	P. falciparum 3D7	PFE1173c	5	Pf3D7_05_v3: 976,690 - 977,815 (-)	protein coding	342	outer arm dynein lc3, putative	Day12	Day1	95.1	2.4	null	null	null	null	Early Schizogony	Early Ring	81.4	5.3	null	null	null	null	null	null	null	null	Hour48	Hour16	0	13.8	null	null	null	null	null
PF3D7_0529700	PFE1480c	Pf3D7_05_v3	P. falciparum 3D7	MAL5P1.293, PFE1480c	5	Pf3D7_05_v3: 1,209,006 - 1,212,102 (-)	protein coding	2961	conserved Plasmodium protein, unknown function	Day1	Day2	23.4	1.2	24	1	67.6	1.7	Merozoite	Late Schizogony	31.7	1.4	null	null	null	null	null	null	null	null	Hour32	Hour16	0	4.6	null	null	null	null	null
PF3D7_0604000	PFF0195c	Pf3D7_06_v3	P. falciparum 3D7	2270.t00273, MAL6P1.43, PFF0195c	6	Pf3D7_06_v3: 163,828 - 169,860 (-)	protein coding	6033	conserved Plasmodium protein, unknown function	Day6	Day2	29.2	1.2	20	1	57	1.8	Early Trophozoite	Early Ring	36.4	1.4	null	null	null	null	null	null	null	null	Hour24	Hour16	0	6.3	null	null	null	null	null
PF3D7_0609600	PFF0475w	Pf3D7_06_v3	P. falciparum 3D7	2270.t00218, MAL6P1.99, PFF0475w	6	Pf3D7_06_v3: 408,041 - 412,002 (+)	protein coding	3774	probable protein, unknown function	null	null	null	null	36	17	32.9	1.6	null	null	null	null	null	null	null	null	null	null	null	null	Hour40	Hour16	0	8.9	null	null	null	null	null
PF3D7_0615100	PFF0730c	Pf3D7_06_v3	P. falciparum 3D7	2270.t00041, MAL6P1.275, PFF0730c	6	Pf3D7_06_v3: 623,023 - 624,321 (-)	protein coding	1299	enoyl-acyl carrier reductase (ENR)	Day8	Day1	85.3	2.4	14	48	62.7	1.6	Merozoite	Early Trophozoite	44.5	1.4	null	null	null	null	null	null	null	null	Hour0	Hour16	0	3.4	null	null	null	null	null
PF3D7_0617500	PFF0847w	Pf3D7_06_v3	P. falciparum 3D7	PFF0847w	6	Pf3D7_06_v3: 735,368 - 736,325 (+)	protein coding	958	rifin, pseudogene	Day12	Day3	66	3.4	null	null	null	null	Merozoite	Early Ring	66.6	1.9	null	null	null	null	null	null	null	null	Hour24	Hour0	0	5	null	null	null	null	null
PF3D7_0617600	PFF0850c	Pf3D7_06_v3	P. falciparum 3D7	2270.t00066, MAL6P1.251, PFF0850c	6	Pf3D7_06_v3: 738,259 - 739,265 (-)	protein coding	909	stevor (Stevor)	Day1	Day12	30.4	2.5	13	5	68.1	3	Late Ring	Late Schizogony	59.5	3.1	null	null	null	null	null	null	null	null	Hour24	Hour0	0	11.2	null	null	null	null	null
PF3D7_0618400	PFF0890c	Pf3D7_06_v3	P. falciparum 3D7	2270.t00072, MAL6P1.243, PFF0890c	6	Pf3D7_06_v3: 770,147 - 772,506 (-)	protein coding	1797	conserved Plasmodium membrane protein, unknown function	Day8	Day3	90.5	2	46	42	28.1	1.1	Merozoite	Early Ring	94	1.9	null	null	null	null	null	null	null	null	Hour40	Hour16	0	15.7	null	null	null	null	null
PF3D7_0624800	PFF1195c	Pf3D7_06_v3	P. falciparum 3D7	2270.t00134, MAL6P1.181, PFF1195c	6	Pf3D7_06_v3: 1,011,429 - 1,014,569 (-)	protein coding	1875	conserved Plasmodium protein, unknown function	Day12	Day1	9.7	1.5	null	null	null	null	Merozoite	Early Trophozoite	10.1	1.4	null	null	null	null	null	null	null	null	Hour40	Hour16	0	25	null	null	null	null	null
PF3D7_0625100	PFF1215w	Pf3D7_06_v3	P. falciparum 3D7	2270.t00138, MAL6P1.177, PFF1215w	6	Pf3D7_06_v3: 1,023,015 - 1,024,214 (+)	protein coding	1200	sphingomyelin synthase, putative	Day12	Day1	96.9	18.8	35	11	51.7	1.4	Early Schizogony	Early Ring	34.2	1.8	null	null	null	null	null	null	null	null	Hour48	Hour16	0	24.1	null	null	null	null	catalytic activity
PF3D7_0632100	PFF1560c	Pf3D7_06_v3	P. falciparum 3D7	2270.t00316, MAL6P1.8, PFF1560c	6	Pf3D7_06_v3: 1,338,218 - 1,339,417 (-)	protein coding	972	rifin (RIF)	Day12	Day8	48.6	1.5	14	48	40.3	1.8	Merozoite	Late Trophozoite	82.4	2.7	null	null	null	null	null	null	null	null	Hour48	Hour16	0	1.2	null	null	null	null	null
PF3D7_0632200	PFF1565c	Pf3D7_06_v3	P. falciparum 3D7	2270.t00317, MAL6P1.7, PFF1565c	6	Pf3D7_06_v3: 1,341,307 - 1,342,595 (-)	protein coding	1134	rifin (RIF)	Day12	Day2	70.6	2	46	36	52.8	1.5	Merozoite	Late Trophozoite	76.5	2.5	null	null	null	null	null	null	null	null	Hour40	Hour8	0	25.2	null	null	null	null	null
PF3D7_0700600	MAL8P1.215	Pf3D7_07_v3	P. falciparum 3D7	MAL8P1.215	7	Pf3D7_07_v3: 43,192 - 44,140 (-)	protein coding	870	Plasmodium exported protein, unknown function, pseudogene	Day12	Day1	4.4	1.5	22	41	27.8	1.1	Late Ring	Early Trophozoite	28.8	1.5	null	null	null	null	null	null	null	null	Hour32	Hour8	0	0.3	null	null	null	null	null
PF3D7_0701000	MAL8P1.211	Pf3D7_07_v3	P. falciparum 3D7	MAL8P1.211	7	Pf3D7_07_v3: 52,086 - 53,636 (+)	protein coding	1548	erythrocyte membrane protein 1 (PfEMP1), pseudogene	Day12	Day1	40.7	1.8	6	46	84.2	1.3	Merozoite	Late Schizogony	27.3	1.3	null	null	null	null	null	null	null	null	Hour8	Hour32	0	0.2	null	null	null	null	receptor activity
PF3D7_0712500	MAL7P1.52	Pf3D7_07_v3	P. falciparum 3D7	MAL7P1.52	7	Pf3D7_07_v3: 562,906 - 564,160 (-)	protein coding	1137	rifin, pseudogene	Day12	Day1	17.1	1.4	46	23	65.7	1.7	Late Ring	Late Trophozoite	44.2	1.9	null	null	null	null	null	null	null	null	Hour48	Hour8	0	5.6	null	null	null	null	null
PF3D7_0712600	PF07_0051	Pf3D7_07_v3	P. falciparum 3D7	PF07_0051	7	Pf3D7_07_v3: 566,726 - 574,308 (-)	protein coding	6648	erythrocyte membrane protein 1, PfEMP1 (VAR)	Day6	Day2	71.1	1.6	43	1	74.2	1.6	Early Ring	Early Schizogony	83.6	3.1	null	null	null	null	null	null	null	null	Hour8	Hour32	0	8	null	null	null	null	receptor activity
PF3D7_0716700	PF07_0069	Pf3D7_07_v3	P. falciparum 3D7	PF07_0069	7	Pf3D7_07_v3: 728,109 - 731,126 (+)	protein coding	3018	conserved Plasmodium protein, unknown function	Day12	Day1	30	1.1	5	33	96.7	2.7	Late Ring	Early Ring	46	1.8	null	null	null	null	null	null	null	null	Hour32	Hour16	0	15.6	null	null	null	null	null
PF3D7_0718800	PF07_0076	Pf3D7_07_v3	P. falciparum 3D7	PF07_0076	7	Pf3D7_07_v3: 833,630 - 835,051 (-)	protein coding	822	conserved Plasmodium protein, unknown function	Day8	Day1	67.2	2.4	39	24	61.5	2.5	Merozoite	Early Schizogony	49.2	1.6	null	null	null	null	null	null	null	null	Hour32	Hour16	0	4.8	null	null	null	null	null
PF3D7_0718900	MAL7P1.97	Pf3D7_07_v3	P. falciparum 3D7	MAL7P1.97	7	Pf3D7_07_v3: 835,957 - 836,861 (+)	protein coding	705	conserved Plasmodium protein, unknown function	Day12	Day1	54.4	2.2	13	37	43.2	1.2	Merozoite	Early Ring	77.2	3.3	null	null	null	null	null	null	null	null	Hour40	Hour24	0	2.8	null	null	null	null	null
PF3D7_0723200	MAL7P1.124	Pf3D7_07_v3	P. falciparum 3D7	MAL7P1.124	7	Pf3D7_07_v3: 972,658 - 974,272 (+)	protein coding	1077	conserved Plasmodium protein, unknown function	Day8	Day1	73.9	2.6	15	1	60.4	1.5	Merozoite	Early Trophozoite	69.6	2.3	null	null	null	null	null	null	null	null	Hour40	Hour32	0	32.3	null	null	null	null	null
PF3D7_0805900	MAL8P1.136	Pf3D7_08_v3	P. falciparum 3D7	MAL8P1.136	8	Pf3D7_08_v3: 324,279 - 325,655 (-)	protein coding	750	conserved Plasmodium protein, unknown function	Day3	Day8	82.4	1.3	10	48	44.6	1.8	Late Ring	Late Schizogony	64	1.4	null	null	null	null	null	null	null	null	Hour8	Hour48	0	4.2	null	null	null	null	null
PF3D7_0808800	PF08_0105	Pf3D7_08_v3	P. falciparum 3D7	PF08_0105	8	Pf3D7_08_v3: 450,615 - 451,899 (+)	protein coding	1167	rifin (RIF)	Day6	Day2	28.9	1.7	15	1	39.4	1.3	Merozoite	Early Schizogony	70.8	3.1	null	null	null	null	null	null	null	null	Hour48	Hour16	0	12.3	null	null	null	null	null
PF3D7_0816300	MAL8P1.80	Pf3D7_08_v3	P. falciparum 3D7	MAL8P1.80, MAL8P1.80:exon:10	8	Pf3D7_08_v3: 751,942 - 756,173 (-)	protein coding	3000	conserved Plasmodium protein, unknown function	Day12	Day1	35	1.7	24	1	84.1	2.6	Merozoite	Late Trophozoite	22	1.2	null	null	null	null	null	null	null	null	Hour24	Hour40	0	1.7	null	null	null	null	null
PF3D7_0816500	MAL8P1.78	Pf3D7_08_v3	P. falciparum 3D7	MAL8P1.78	8	Pf3D7_08_v3: 760,138 - 761,031 (+)	protein coding	519	small heat shock protein HSP20, putative;with=GeneDB:PBANKA_071430 (HSP20)	Day12	Day1	98.7	7.8	1	32	42.9	1.3	Merozoite	Early Trophozoite	68.6	2.4	null	null	null	null	null	null	null	null	Hour40	Hour16	0	10.6	null	null	null	null	null
PF3D7_0816800	MAL8P1.76	Pf3D7_08_v3	P. falciparum 3D7	MAL8P1.76	8	Pf3D7_08_v3: 767,916 - 769,792 (-)	protein coding	1044	meiotic recombination protein dmc1-like protein	Day12	Day1	96.5	8.9	13	37	32.8	1.1	Merozoite	Late Schizogony	41.1	1.7	null	null	null	null	null	null	null	null	Hour40	Hour16	0	3	null	null	null	null	ATP binding, DNA binding, DNA-dependent ATPase activity, nucleotide binding
PF3D7_0822500	MAL8P1.46	Pf3D7_08_v3	P. falciparum 3D7	MAL8P1.46	8	Pf3D7_08_v3: 992,655 - 993,965 (-)	protein coding	600	dynein light chain 1 (DLC1)	Day12	Day2	88.5	2	null	null	null	null	Merozoite	Early Trophozoite	82.7	3.5	null	null	null	null	null	null	null	null	Hour48	Hour16	0	5.9	null	null	null	null	protein binding
PF3D7_0825100	MAL8P1.28	Pf3D7_08_v3	P. falciparum 3D7	MAL8P1.28	8	Pf3D7_08_v3: 1,091,998 - 1,093,221 (+)	protein coding	561	conserved Plasmodium protein, unknown function	Day6	Day3	71.7	2.5	null	null	null	null	Late Schizogony	Early Ring	35.9	1.7	null	null	null	null	null	null	null	null	Hour48	Hour16	0	4.6	null	null	null	null	protein binding
PF3D7_0827700	PF08_0013	Pf3D7_08_v3	P. falciparum 3D7	PF08_0013	8	Pf3D7_08_v3: 1,193,847 - 1,196,678 (-)	protein coding	2832	conserved Plasmodium membrane protein, unknown function	Day12	Day1	77.7	3.6	8	26	39.7	1.4	Merozoite	Early Schizogony	46.7	1.7	null	null	null	null	null	null	null	null	Hour40	Hour16	0	8.7	null	null	null	null	null
PF3D7_0832500	MAL7P1.222	Pf3D7_08_v3	P. falciparum 3D7	MAL7P1.222	8	Pf3D7_08_v3: 1,402,567 - 1,403,711 (-)	protein coding	981	rifin (RIF)	Day1	Day2	45.9	2	13	42	23.1	1.3	Late Ring	Late Trophozoite	52.9	1.8	null	null	null	null	null	null	null	null	Hour24	Hour0	0	16	null	null	null	null	null
PF3D7_0833000	MAL7P1.217	Pf3D7_08_v3	P. falciparum 3D7	MAL7P1.217	8	Pf3D7_08_v3: 1,417,438 - 1,418,625 (+)	protein coding	1107	rifin (RIF)	Day12	Day2	32.6	2.1	16	36	56.9	1.5	Merozoite	Late Trophozoite	51.2	2.1	null	null	null	null	null	null	null	null	Hour48	Hour16	0	2.6	null	null	null	null	null
PF3D7_0833400	MAL7P1.213	Pf3D7_08_v3	P. falciparum 3D7	MAL7P1.213	8	Pf3D7_08_v3: 1,432,696 - 1,433,932 (+)	protein coding	1023	rifin (RIF)	Day8	Day1	63.2	1.5	40	34	32.5	1.2	Merozoite	Early Schizogony	69.3	1.9	null	null	null	null	null	null	null	null	Hour40	Hour32	0	11.8	null	null	null	null	null
PF3D7_0900300	PFI0015c	Pf3D7_09_v3	P. falciparum 3D7	PFI0015c	9	Pf3D7_09_v3: 33,553 - 34,795 (-)	protein coding	1080	rifin (RIF)	Day8	Day2	35.8	1.4	46	23	74.1	1.7	Late Ring	Early Schizogony	45.2	1.5	null	null	null	null	null	null	null	null	Hour40	Hour24	0	17.1	null	null	null	null	null
PF3D7_0900500	PFI0025c	Pf3D7_09_v3	P. falciparum 3D7	PFI0025c	9	Pf3D7_09_v3: 42,909 - 44,045 (-)	protein coding	1017	rifin (RIF)	Day8	Day12	60.5	1.3	14	36	55.8	1.3	Merozoite	Late Trophozoite	74.3	2.1	null	null	null	null	null	null	null	null	Hour48	Hour16	0	22.4	null	null	null	null	null
PF3D7_0901400	PFI0070w	Pf3D7_09_v3	P. falciparum 3D7	PFI0070w	9	Pf3D7_09_v3: 70,521 - 71,738 (+)	protein coding	1053	rifin (RIF)	Day12	Day6	43.4	2	42	48	25.2	1.2	Merozoite	Early Schizogony	59.7	2	null	null	null	null	null	null	null	null	Hour40	Hour8	0	9.8	null	null	null	null	null
PF3D7_0901600	PFI0080w	Pf3D7_09_v3	P. falciparum 3D7	PFI0080w	9	Pf3D7_09_v3: 77,861 - 78,874 (+)	protein coding	912	stevor (STEVOR)	Day12	Day2	42.8	1.8	7	32	69.3	1.4	Merozoite	Early Trophozoite	57.4	2.3	null	null	null	null	null	null	null	null	Hour40	Hour16	0	78.9	null	null	null	null	null
PF3D7_0903800	PFI0185w	Pf3D7_09_v3	P. falciparum 3D7	PFI0185w	9	Pf3D7_09_v3: 179,187 - 183,991 (+)	protein coding	4572	LCCL domain-containing protein (CCp4)	Day8	Day1	69.3	4.1	48	38	27.1	1.2	Late Ring	Late Trophozoite	26.8	1.4	null	null	null	null	null	null	null	null	Hour48	Hour16	0	3	null	null	null	null	null
PF3D7_0905300	PFI0260c	Pf3D7_09_v3	P. falciparum 3D7	PFI0260c	9	Pf3D7_09_v3: 251,353 - 269,709 (-)	protein coding	18357	dynein heavy chain, putative	Day12	Day1	15.1	1.3	1	31	88.2	1.3	Merozoite	Early Ring	28.4	1.4	null	null	null	null	null	null	null	null	Hour48	Hour16	0	11	null	null	null	null	microtubule motor activity
PF3D7_0909000	PFI0435c	Pf3D7_09_v3	P. falciparum 3D7	PFI0435c	9	Pf3D7_09_v3: 410,326 - 413,841 (-)	protein coding	3039	conserved Plasmodium protein, unknown function	Day12	Day1	35.6	1.9	null	null	null	null	Merozoite	Early Trophozoite	17.4	1.4	null	null	null	null	null	null	null	null	Hour48	Hour16	0	10.8	null	null	null	null	null
PF3D7_0911300	PFI0550w	Pf3D7_09_v3	P. falciparum 3D7	PFI0550w	9	Pf3D7_09_v3: 511,497 - 521,529 (+)	protein coding	9912	cysteine repeat modular protein 1 (CRMP1)	Day12	Day1	11.2	1.3	46	29	81.2	1.5	Merozoite	Early Ring	31.6	1.6	null	null	null	null	null	null	null	null	Hour40	Hour16	0	13.1	null	null	null	null	null
PF3D7_0930000	PFI1465w	Pf3D7_09_v3	P. falciparum 3D7	PFI1465w	9	Pf3D7_09_v3: 1,189,646 - 1,191,322 (+)	protein coding	1677	procollagen lysine 5-dioxygenase, putative	Day8	Day1	88.9	7.1	45	18	56.2	1.9	Merozoite	Late Trophozoite	38.1	1.5	null	null	null	null	null	null	null	null	Hour40	Hour16	0	4.3	null	null	null	null	null
PF3D7_0933200	PFI1610c	Pf3D7_09_v3	P. falciparum 3D7	PFI1610c	9	Pf3D7_09_v3: 1,317,827 - 1,319,468 (-)	protein coding	600	calcyclin binding protein, putative	Day12	Day6	75	2.1	null	null	null	null	Early Trophozoite	Early Ring	67.8	3.6	null	null	null	null	null	null	null	null	Hour32	Hour16	0	23.1	null	null	null	null	null
PF3D7_0937000	PFI1790w	Pf3D7_09_v3	P. falciparum 3D7	PFI1790w	9	Pf3D7_09_v3: 1,465,904 - 1,467,055 (+)	protein coding	1074	Plasmodium exported protein (PHISTb), unknown function	Day12	Day6	78.1	6.5	13	41	85	1.7	Early Ring	Late Ring	34.5	2.1	null	null	null	null	null	null	null	null	Hour48	Hour16	0	56.8	null	null	null	null	null
PF3D7_0937300	PFI1805w	Pf3D7_09_v3	P. falciparum 3D7	PFI1805w	9	Pf3D7_09_v3: 1,474,431 - 1,475,704 (+)	protein coding	1116	rifin (RIF)	Day12	Day6	65.7	2.2	10	26	26.2	1.3	Merozoite	Early Ring	62.4	2.1	null	null	null	null	null	null	null	null	Hour40	Hour16	0	11.1	null	null	null	null	null
PF3D7_0937400	PFI1810w	Pf3D7_09_v3	P. falciparum 3D7	PFI1810w	9	Pf3D7_09_v3: 1,477,526 - 1,478,736 (+)	protein coding	1080	rifin (RIF)	Day12	Day2	67.8	2	10	46	43	1.3	Merozoite	Late Trophozoite	77.5	2	null	null	null	null	null	null	null	null	Hour48	Hour16	0	11.2	null	null	null	null	null
PF3D7_0937700	PFI1825w	Pf3D7_09_v3	P. falciparum 3D7	PFI1825w	9	Pf3D7_09_v3: 1,492,373 - 1,493,708 (+)	protein coding	1104	rifin (RIF)	Day8	Day3	65.5	1.2	1	38	27.8	1.2	Merozoite	Early Schizogony	83.4	2.3	null	null	null	null	null	null	null	null	Hour24	Hour32	0	7.3	null	null	null	null	null
PF3D7_1000200	PF10_0002	Pf3D7_10_v3	P. falciparum 3D7	PF10_0002	10	Pf3D7_10_v3: 38,050 - 39,395 (-)	protein coding	1116	rifin (RIF)	Day1	Day6	75.7	1.4	10	25	54.3	1.6	Merozoite	Early Trophozoite	87	1.9	null	null	null	null	null	null	null	null	Hour24	Hour32	0	6.8	null	null	null	null	null
PF3D7_1000500	PF10_0005	Pf3D7_10_v3	P. falciparum 3D7	PF10_0005	10	Pf3D7_10_v3: 48,052 - 49,384 (-)	protein coding	1110	rifin (RIF)	Day12	Day3	41.7	1.3	null	null	null	null	Merozoite	Late Trophozoite	75.9	1.9	null	null	null	null	null	null	null	null	Hour40	Hour32	0	3.9	null	null	null	null	null
PF3D7_1000700	PF10_0007	Pf3D7_10_v3	P. falciparum 3D7	PF10_0007	10	Pf3D7_10_v3: 54,542 - 55,498 (-)	protein coding	867	Plasmodium exported protein, unknown function, pseudogene	Day12	Day6	12.2	1.9	19	37	81.7	5.2	Merozoite	Early Ring	10.9	1.4	null	null	null	null	null	null	null	null	Hour24	Hour32	0	25.8	null	null	null	null	null
PF3D7_1007100	PF10_0070a	Pf3D7_10_v3	P. falciparum 3D7	PF10_0070a	10	Pf3D7_10_v3: 286,522 - 287,473 (-)	protein coding	351	conserved Plasmodium protein, unknown function	Day12	Day1	79.5	3.4	10	24	81.7	3	Merozoite	Early Ring	78.5	1.5	null	null	null	null	null	null	null	null	Hour32	Hour16	0	8.3	null	null	null	null	null
PF3D7_1014200	PF10_0139	Pf3D7_10_v3	P. falciparum 3D7	PF10_0139	10	Pf3D7_10_v3: 560,538 - 563,353 (+)	protein coding	2670	male gamete fusion factor HAP2, putative (HAP2)	Day6	Day1	40.6	1.3	14	38	70.1	1.8	Merozoite	Early Trophozoite	32.9	1.5	null	null	null	null	null	null	null	null	Hour40	Hour16	0	15.6	null	null	null	null	null
PF3D7_1023600	PF10_0229	Pf3D7_10_v3	P. falciparum 3D7	PF10_0228, PF10_0229	10	Pf3D7_10_v3: 987,358 - 990,148 (-)	protein coding	1539	conserved Plasmodium protein, unknown function	Day12	Day2	54.2	2	35	15	64.3	1.9	Merozoite	Early Trophozoite	67.2	1.9	null	null	null	null	null	null	null	null	Hour48	Hour16	0	24.1	null	null	null	null	null
PF3D7_1023700	PF10_0230	Pf3D7_10_v3	P. falciparum 3D7	PF10_0230	10	Pf3D7_10_v3: 991,147 - 993,420 (+)	protein coding	2274	conserved Plasmodium protein, unknown function	Day3	Day1	52.8	2	46	33	31.6	1.2	Merozoite	Early Ring	28.6	1.8	null	null	null	null	null	null	null	null	Hour48	Hour32	0	10.9	null	null	null	null	null
PF3D7_1024400	PF10_0237	Pf3D7_10_v3	P. falciparum 3D7	PF10_0237	10	Pf3D7_10_v3: 1,023,205 - 1,024,869 (-)	protein coding	1509	conserved Plasmodium protein, unknown function	Day12	Day1	38.2	2.4	35	21	44.7	1.6	Late Trophozoite	Early Trophozoite	20.6	1.3	null	null	null	null	null	null	null	null	Hour40	Hour16	0	11.4	null	null	null	null	null
PF3D7_1033800	PF10_0329	Pf3D7_10_v3	P. falciparum 3D7	PF10_0329	10	Pf3D7_10_v3: 1,351,197 - 1,353,284 (+)	protein coding	1353	plasmepsin VII	Day12	Day3	43.8	2.8	15	48	39	1.3	Merozoite	Early Trophozoite	64.4	2	null	null	null	null	null	null	null	null	Hour0	Hour32	0	3	null	null	null	null	aspartic-type endopeptidase activity
PF3D7_1037200	PF10_0364	Pf3D7_10_v3	P. falciparum 3D7	PF10_0364, PF10_0365	10	Pf3D7_10_v3: 1,473,514 - 1,476,860 (+)	protein coding	2127	conserved Plasmodium protein, unknown function	Day8	Day1	74.5	3.1	11	35	47.7	1.2	Late Schizogony	Early Trophozoite	40.9	1.6	null	null	null	null	null	null	null	null	Hour48	Hour16	0	5	null	null	null	null	null
PF3D7_1037800	PF10_0371	Pf3D7_10_v3	P. falciparum 3D7	PF10_0371	10	Pf3D7_10_v3: 1,497,096 - 1,502,155 (-)	protein coding	2835	dynein intermediate chain, putative	Day12	Day1	22.6	1.4	42	21	54.9	1.2	Late Ring	Early Trophozoite	20.3	1.5	null	null	null	null	null	null	null	null	Hour48	Hour16	0	5	null	null	null	null	protein binding
PF3D7_1039700	PF10_0390	Pf3D7_10_v3	P. falciparum 3D7	PF10_0390	10	Pf3D7_10_v3: 1,591,578 - 1,592,367 (-)	protein coding	696	Pfmc-2TM Maurer's cleft two transmembrane protein (MC-2TM)	Day1	Day8	78.4	6.1	6	1	42.2	1.3	Late Ring	Early Ring	84.1	5.2	null	null	null	null	null	null	null	null	Hour24	Hour0	0	35	null	null	null	null	null
PF3D7_1040600	PF10_0399	Pf3D7_10_v3	P. falciparum 3D7	PF10_0399	10	Pf3D7_10_v3: 1,619,086 - 1,620,244 (+)	protein coding	981	rifin (RIF)	Day12	Day3	22.3	1.4	42	24	79.9	2.9	Merozoite	Early Schizogony	57.4	1.9	null	null	null	null	null	null	null	null	Hour48	Hour24	0	9.8	null	null	null	null	null
PF3D7_1040700	PF10_0400	Pf3D7_10_v3	P. falciparum 3D7	PF10_0400	10	Pf3D7_10_v3: 1,622,368 - 1,623,684 (+)	protein coding	1119	rifin (RIF)	Day8	Day2	43.1	1.6	48	20	40.7	1.4	Merozoite	Early Schizogony	65.2	2	null	null	null	null	null	null	null	null	Hour40	Hour32	0	8.8	null	null	null	null	null
PF3D7_1101200	PF11_0020	Pf3D7_11_v3	P. falciparum 3D7	PF11_0020	11	Pf3D7_11_v3: 70,081 - 71,289 (-)	protein coding	1071	rifin (RIF)	Day6	Day12	33.3	1.5	11	29	58.1	1.2	Merozoite	Late Trophozoite	70.2	1.8	null	null	null	null	null	null	null	null	Hour40	Hour8	0	1.2	null	null	null	null	null
PF3D7_1111600	PF11_0122	Pf3D7_11_v3	P. falciparum 3D7	PF11_0122	11	Pf3D7_11_v3: 448,912 - 451,698 (+)	protein coding	2235	endonuclease/exonuclease/phosphatase family protein, putative	Day6	Day1	79.3	3	35	11	86.2	1.5	Merozoite	Early Trophozoite	41.3	1.6	null	null	null	null	null	null	null	null	Hour48	Hour16	0	7.3	null	null	null	null	null
PF3D7_1113900	PF11_0147	Pf3D7_11_v3	P. falciparum 3D7	PF11_0147	11	Pf3D7_11_v3: 534,973 - 536,499 (-)	protein coding	1527	mitogen-activated protein kinase 2 (MAP2)	Day6	Day1	38.4	1.9	14	32	75.2	1.8	Merozoite	Early Trophozoite	16.1	1.4	null	null	null	null	null	null	null	null	Hour48	Hour16	0	5	null	null	null	null	ATP binding, protein kinase activity, protein serine/threonine kinase activity
PF3D7_1114000	PF11_0148	Pf3D7_11_v3	P. falciparum 3D7	PF11_0148	11	Pf3D7_11_v3: 537,647 - 538,297 (+)	protein coding	528	dynein light chain type 2, putative	Day12	Day2	93.1	3.6	10	24	46.7	1.9	Merozoite	Early Schizogony	68.3	3	null	null	null	null	null	null	null	null	Hour0	Hour16	0	17.4	null	null	null	null	null
PF3D7_1114800	PF11_0157	Pf3D7_11_v3	P. falciparum 3D7	PF11_0157	11	Pf3D7_11_v3: 558,924 - 561,032 (-)	protein coding	1185	glycerol-3-phosphate dehydrogenase, putative	Day8	Day1	72	2.5	38	21	52.1	2.1	Late Schizogony	Early Ring	58.9	1.9	null	null	null	null	null	null	null	null	Hour40	Hour16	0	18.3	null	null	null	null	NAD binding, glycerol-3-phosphate dehydrogenase [NAD+] activity, oxidoreductase activity, protein homodimerization activity
PF3D7_1115100	PF11_0535	Pf3D7_11_v3	P. falciparum 3D7	PF11_0525, PF11_0535	11	Pf3D7_11_v3: 571,007 - 573,306 (-)	protein coding	924	conserved Plasmodium protein, unknown function	Day8	Day1	99.9	15.5	30	12	58.8	1.5	Late Trophozoite	Early Trophozoite	86.7	2.2	null	null	null	null	null	null	null	null	Hour32	Hour16	0	2.9	null	null	null	null	null
PF3D7_1121400	PF11_0222, PF11_0221	Pf3D7_11_v3	P. falciparum 3D7	PF11_0221, PF11_0222	11	Pf3D7_11_v3: 810,210 - 812,290 (+)	protein coding	1749	WD domain, G-beta repeat-containing protein	Day8	Day1	58.3	2.6	17	1	26.2	1.3	Merozoite	Early Trophozoite	27	1.4	null	null	null	null	null	null	null	null	Hour40	Hour16	0	13	null	null	null	null	protein binding
PF3D7_1132500	PF11_0335	Pf3D7_11_v3	P. falciparum 3D7	PF11_0334, PF11_0335	11	Pf3D7_11_v3: 1,261,759 - 1,266,078 (+)	protein coding	4320	amino acid transporter, putative	Day12	Day6	49.2	1.5	26	4	80.6	1.5	Merozoite	Early Trophozoite	37.1	1.6	null	null	null	null	null	null	null	null	Hour48	Hour16	0	8.7	null	null	null	null	neurotransmitter:sodium symporter activity
PF3D7_1135600	PF11_0368	Pf3D7_11_v3	P. falciparum 3D7	PF11_0366, PF11_0367, PF11_0368	11	Pf3D7_11_v3: 1,390,064 - 1,396,173 (+)	protein coding	5457	conserved Plasmodium protein, unknown function	Day8	Day3	25.8	1.2	26	1	40	1.8	Late Trophozoite	Early Ring	29.9	1.4	null	null	null	null	null	null	null	null	Hour32	Hour16	0	10.1	null	null	null	null	binding
PF3D7_1138200	PF11_0394	Pf3D7_11_v3	P. falciparum 3D7	PF11_0394	11	Pf3D7_11_v3: 1,498,208 - 1,498,969 (+)	protein coding	561	conserved Plasmodium membrane protein, unknown function	Day12	Day1	90.3	1.9	10	24	97.9	2.3	Merozoite	Early Ring	91.3	2.6	null	null	null	null	null	null	null	null	Hour48	Hour16	0	13.6	null	null	null	null	null
PF3D7_1143600	PF11_0449	Pf3D7_11_v3	P. falciparum 3D7	PF11_0449	11	Pf3D7_11_v3: 1,740,935 - 1,741,828 (-)	protein coding	894	conserved Plasmodium protein, unknown function	Day3	Day1	55.4	1.6	38	22	18.1	1.4	Late Ring	Early Trophozoite	31.9	1.8	null	null	null	null	null	null	null	null	Hour0	Hour32	0	23.3	null	null	null	null	null
PF3D7_1146100	PF11_0472	Pf3D7_11_v3	P. falciparum 3D7	PF11_0472	11	Pf3D7_11_v3: 1,824,148 - 1,825,579 (-)	protein coding	528	conserved Plasmodium protein, unknown function	Day12	Day1	97.7	11	1	36	93.1	1.7	Merozoite	Early Schizogony	85.6	2.6	null	null	null	null	null	null	null	null	Hour8	Hour16	0	2.7	null	null	null	null	null
PF3D7_1146500	PF11_0476	Pf3D7_11_v3	P. falciparum 3D7	PF11_0476	11	Pf3D7_11_v3: 1,830,464 - 1,831,417 (+)	protein coding	954	leucine-rich repeat protein (LRR10)	Day8	Day6	43.5	2.1	46	1	37	1.2	Merozoite	Late Ring	29.3	2	null	null	null	null	null	null	null	null	Hour48	Hour32	0	3.2	null	null	null	null	protein binding
PF3D7_1147100	PF11_0480a	Pf3D7_11_v3	P. falciparum 3D7	PF11_0480a	11	Pf3D7_11_v3: 1,870,415 - 1,871,077 (-)	protein coding	309	conserved Plasmodium protein, unknown function	Day12	Day2	81.1	7.4	4	34	45.3	2	Late Ring	Early Schizogony	45	1.7	null	null	null	null	null	null	null	null	Hour48	Hour32	0	7.9	null	null	null	null	null
PF3D7_1149900	PF11_0516	Pf3D7_11_v3	P. falciparum 3D7	PF11_0516	11	Pf3D7_11_v3: 2,009,875 - 2,010,902 (+)	protein coding	927	stevor	Day1	Day6	62.4	2.9	10	33	61	1.3	Late Ring	Late Trophozoite	54.5	2	null	null	null	null	null	null	null	null	Hour24	Hour8	0	10.6	null	null	null	null	null
PF3D7_1150000	PF11_0517	Pf3D7_11_v3	P. falciparum 3D7	PF11_0517	11	Pf3D7_11_v3: 2,012,989 - 2,014,316 (+)	protein coding	1110	rifin (RIF)	Day8	Day2	37.7	1.7	47	26	27.2	1.1	Merozoite	Early Ring	65.5	2.3	null	null	null	null	null	null	null	null	Hour48	Hour16	0	3.3	null	null	null	null	null
PF3D7_1150200	PF11_0519	Pf3D7_11_v3	P. falciparum 3D7	PF11_0519	11	Pf3D7_11_v3: 2,018,714 - 2,019,967 (-)	protein coding	1017	rifin (RIF)	Day12	Day2	21.5	1.2	18	10	26.1	1.1	Merozoite	Early Ring	58.1	1.7	null	null	null	null	null	null	null	null	Hour40	Hour0	0	7.3	null	null	null	null	null
PF3D7_1213500	PFL0655w	Pf3D7_12_v3	P. falciparum 3D7	2277.t00132, MAL12P1.131, PFL0655w	12	Pf3D7_12_v3: 583,089 - 585,323 (+)	protein coding	2097	conserved Plasmodium membrane protein, unknown function	Day8	Day1	71.5	3.6	47	31	58.2	1.7	Late Ring	Early Trophozoite	32.8	1.5	null	null	null	null	null	null	null	null	Hour40	Hour16	0	3.8	null	null	null	null	null
PF3D7_1215800	PFL0760w	Pf3D7_12_v3	P. falciparum 3D7	2277.t00153, MAL12P1.152, PFL0760w	12	Pf3D7_12_v3: 639,395 - 640,495 (+)	protein coding	1101	conserved Plasmodium protein, unknown function	Day12	Day1	64.1	3.2	1	21	54.3	1.3	Merozoite	Early Ring	49.5	1.9	null	null	null	null	null	null	null	null	Hour40	Hour16	0	3.2	null	null	null	null	null
PF3D7_1219500	PFL0945w	Pf3D7_12_v3	P. falciparum 3D7	2277.t00189, PF12_0002, PFL0945w	12	Pf3D7_12_v3: 783,970 - 784,830 (+)	protein coding	861	erythrocyte membrane protein 1 (PfEMP1), exon2, pseudogene (VAR pseudogene)	Day12	Day8	41.3	2.3	13	1	44.5	1.3	Merozoite	Early Schizogony	59.8	2.7	null	null	null	null	null	null	null	null	Hour48	Hour16	0	8.9	null	null	null	null	null
PF3D7_1219800	PFL0957w	Pf3D7_12_v3	P. falciparum 3D7	PFL0957w	12	Pf3D7_12_v3: 795,157 - 795,318 (+)	protein coding	162	conserved Plasmodium protein, unknown function	null	null	null	null	null	null	null	null	null	null	null	null	null	null	null	null	null	null	null	null	Hour24	Hour16	0	9.6	null	null	null	null	null
PF3D7_1220700	PFL0995c	Pf3D7_12_v3	P. falciparum 3D7	2277.t00199, MAL12P1.199, PFL0995c	12	Pf3D7_12_v3: 822,958 - 824,204 (-)	protein coding	549	conserved Plasmodium protein, unknown function	Day12	Day1	61.4	3.4	null	null	null	null	Merozoite	Late Schizogony	31.4	1.7	null	null	null	null	null	null	null	null	Hour48	Hour24	0	8.1	null	null	null	null	null
PF3D7_1235800	PFL1730c	Pf3D7_12_v3	P. falciparum 3D7	2277.t00346, MAL12P1.344, PFL1730c	12	Pf3D7_12_v3: 1,489,319 - 1,497,065 (-)	protein coding	6045	conserved Plasmodium protein, unknown function	Day8	Day1	39.2	1.7	1	15	32.1	1.3	Merozoite	Early Ring	31.2	1.5	null	null	null	null	null	null	null	null	Hour40	Hour16	0	18.7	null	null	null	null	null
PF3D7_1238200	PFL1850c	Pf3D7_12_v3	P. falciparum 3D7	2277.t00370, MAL12P1.368, PFL1850c	12	Pf3D7_12_v3: 1,586,261 - 1,587,466 (-)	protein coding	1050	conserved Plasmodium protein, unknown function	Day8	Day2	94.6	3.4	1	48	39.7	1.4	Merozoite	Late Schizogony	79.1	2.3	null	null	null	null	null	null	null	null	Hour48	Hour16	0	13.3	null	null	null	null	null
PF3D7_1244500	PFL2135c	Pf3D7_12_v3	P. falciparum 3D7	2277.t00427, MAL12P1.425, PFL2135c	12	Pf3D7_12_v3: 1,864,229 - 1,866,661 (-)	protein coding	2433	conserved Plasmodium protein, unknown function	Day8	Day1	30	1.4	44	35	34.1	1.4	Late Ring	Early Trophozoite	27.4	1.3	null	null	null	null	null	null	null	null	Hour8	Hour32	0	6.2	null	null	null	null	null
PF3D7_1253700	PFL2585c	Pf3D7_12_v3	P. falciparum 3D7	2277.t00515, MAL12P1.512, PFL2585c	12	Pf3D7_12_v3: 2,190,483 - 2,191,770 (-)	protein coding	1128	rifin (RIF)	Day8	Day2	28.3	1.7	11	40	98.3	2.9	Late Ring	Early Trophozoite	15.2	1.4	null	null	null	null	null	null	null	null	Hour48	Hour0	0	7.8	null	null	null	null	null
PF3D7_1254000	PFL2605w	Pf3D7_12_v3	P. falciparum 3D7	2277.t00519, MAL12P1.516, PFL2605w	12	Pf3D7_12_v3: 2,201,495 - 2,202,686 (+)	protein coding	1041	rifin (RIF)	Day8	Day12	48.6	1.7	48	1	68.9	1.6	Merozoite	Early Schizogony	74.2	2.3	null	null	null	null	null	null	null	null	Hour40	Hour32	0	1	null	null	null	null	null
PF3D7_1254100	PFL2610w	Pf3D7_12_v3	P. falciparum 3D7	2277.t00520, MAL12P1.517, PFL2610w	12	Pf3D7_12_v3: 2,204,724 - 2,205,714 (+)	protein coding	888	stevor (stevor)	Day1	Day2	34.6	1.6	10	38	31.9	1.5	Merozoite	Early Schizogony	46.7	1.7	null	null	null	null	null	null	null	null	Hour48	Hour16	0	2.4	null	null	null	null	null
PF3D7_1254200	PFL2615w	Pf3D7_12_v3	P. falciparum 3D7	2277.t00521, MAL12P1.518, PFL2615w	12	Pf3D7_12_v3: 2,207,830 - 2,209,115 (+)	protein coding	1056	rifin (RIF)	Day1	Day2	19.6	1.3	41	1	37.8	1.3	Merozoite	Late Trophozoite	42	1.6	null	null	null	null	null	null	null	null	Hour24	Hour8	0	3.9	null	null	null	null	null
PF3D7_1254400	PFL2625w	Pf3D7_12_v3	P. falciparum 3D7	2277.t00523, MAL12P1.520, PFL2625w	12	Pf3D7_12_v3: 2,214,671 - 2,216,019 (+)	protein coding	1140	rifin (RIF)	Day12	Day2	76.1	2.4	41	11	99.7	2.7	Merozoite	Early Schizogony	85.5	2.3	null	null	null	null	null	null	null	null	Hour40	Hour32	0	14	null	null	null	null	null
PF3D7_1254500	PFL2630w	Pf3D7_12_v3	P. falciparum 3D7	2277.t00524, MAL12P1.521, PFL2630w	12	Pf3D7_12_v3: 2,218,452 - 2,219,533 (+)	protein coding	921	rifin (RIF)	Day12	Day6	43.7	2.2	48	33	32.2	1.6	Merozoite	Early Schizogony	66.6	1.8	null	null	null	null	null	null	null	null	Hour40	Hour16	0	34.6	null	null	null	null	null
PF3D7_1254600	PFL2635w	Pf3D7_12_v3	P. falciparum 3D7	2277.t00525, MAL12P1.522, PFL2635w	12	Pf3D7_12_v3: 2,221,835 - 2,222,848 (+)	protein coding	909	stevor (stevor)	Day1	Day2	70	2.4	19	40	38.5	1.6	Merozoite	Early Schizogony	63.1	2.5	null	null	null	null	null	null	null	null	Hour48	Hour0	0	15.2	null	null	null	null	null
PF3D7_1254700	PFL2640c	Pf3D7_12_v3	P. falciparum 3D7	2277.t00526, MAL12P1.523, PFL2640c	12	Pf3D7_12_v3: 2,224,997 - 2,226,201 (-)	protein coding	981	rifin (RIF)	Day12	Day8	36.5	1.4	5	48	33.6	1.3	Merozoite	Early Trophozoite	55.6	2.1	null	null	null	null	null	null	null	null	Hour24	Hour0	0	37.1	null	null	null	null	null
PF3D7_1301000	MAL13P1.8	Pf3D7_13_v3	P. falciparum 3D7	MAL13P1.8	13	Pf3D7_13_v3: 65,548 - 66,816 (-)	protein coding	1110	rifin, pseudogene (RIF)	Day12	Day2	26.2	1.5	10	48	78.1	1.4	Merozoite	Early Schizogony	69.7	2.5	null	null	null	null	null	null	null	null	Hour24	Hour32	0	0.2	null	null	null	null	null
PF3D7_1301100	MAL13P1.11	Pf3D7_13_v3	P. falciparum 3D7	MAL13P1.11, MAL13P1.11a	13	Pf3D7_13_v3: 68,484 - 69,411 (-)	protein coding	834	Plasmodium exported protein (PHISTa), unknown function, pseudogene	Day2	Day1	18.5	1.5	null	null	null	null	Late Ring	Early Schizogony	24.2	1.5	null	null	null	null	null	null	null	null	Hour32	Hour32	0	0	null	null	null	null	null
PF3D7_1315100	PF13_0085	Pf3D7_13_v3	P. falciparum 3D7	PF13_0085	13	Pf3D7_13_v3: 638,286 - 639,389 (+)	protein coding	1104	serine/threonine protein kinase (PK9)	Day8	Day1	25.8	1.8	1	31	31.4	2	Merozoite	Early Schizogony	19.1	1.8	null	null	null	null	null	null	null	null	Hour40	Hour16	0	7.5	null	null	null	null	ATP binding, protein kinase activity, protein serine/threonine kinase activity
PF3D7_1316400	MAL13P1.85	Pf3D7_13_v3	P. falciparum 3D7	MAL13P1.85	13	Pf3D7_13_v3: 683,084 - 684,476 (+)	protein coding	687	conserved Plasmodium protein, unknown function	Day12	Day1	59.7	2.2	1	14	37	1.6	Merozoite	Late Schizogony	24.1	1.7	null	null	null	null	null	null	null	null	Hour32	Hour16	0	6.4	null	null	null	null	null
PF3D7_1321000	PF13_0123	Pf3D7_13_v3	P. falciparum 3D7	PF13_0123	13	Pf3D7_13_v3: 859,299 - 861,347 (+)	protein coding	2049	conserved Plasmodium protein, unknown function	null	null	null	null	null	null	null	null	null	null	null	null	null	null	null	null	null	null	null	null	Hour8	Hour16	0	4.2	null	null	null	null	null
PF3D7_1327100	MAL13P1.154	Pf3D7_13_v3	P. falciparum 3D7	MAL13P1.154	13	Pf3D7_13_v3: 1,138,558 - 1,141,561 (-)	protein coding	1035	conserved Plasmodium protein, unknown function	Day12	Day2	85.2	16	null	null	null	null	Late Schizogony	Late Trophozoite	2.2	1.5	null	null	null	null	null	null	null	null	Hour32	Hour16	0	3.7	null	null	null	null	sugar binding
PF3D7_1333100	PF13_0181	Pf3D7_13_v3	P. falciparum 3D7	PF13_0181	13	Pf3D7_13_v3: 1,357,704 - 1,360,319 (-)	protein coding	2616	conserved Plasmodium protein, unknown function	Day12	Day1	29.7	1.3	46	34	26.7	1.3	Merozoite	Early Schizogony	45.5	1.7	null	null	null	null	null	null	null	null	Hour48	Hour16	0	7.8	null	null	null	null	null
PF3D7_1335500	MAL13P1.177	Pf3D7_13_v3	P. falciparum 3D7	MAL13P1.177	13	Pf3D7_13_v3: 1,451,489 - 1,453,443 (+)	protein coding	1482	conserved Plasmodium protein, unknown function	Day8	Day1	64.3	2	10	33	79.2	1.2	Merozoite	Early Trophozoite	71.8	2.9	null	null	null	null	null	null	null	null	Hour40	Hour16	0	12.9	null	null	null	null	null
PF3D7_1348700	MAL13P1.245	Pf3D7_13_v3	P. falciparum 3D7	MAL13P1.245	13	Pf3D7_13_v3: 1,955,254 - 1,958,358 (-)	protein coding	2148	conserved Plasmodium protein, unknown function	Day12	Day1	13.7	2.2	1	24	29.4	1.6	Merozoite	Early Trophozoite	11.3	1.3	null	null	null	null	null	null	null	null	Hour48	Hour16	0	19.9	null	null	null	null	protein binding
PF3D7_1348800	MAL13P1.246	Pf3D7_13_v3	P. falciparum 3D7	MAL13P1.246	13	Pf3D7_13_v3: 1,959,657 - 1,965,568 (+)	protein coding	5487	E1-E2 ATPase, putative	Day12	Day1	19.1	1.6	40	22	58.6	1.4	Merozoite	Early Schizogony	25.7	1.6	null	null	null	null	null	null	null	null	Hour48	Hour16	0	9.3	null	null	null	null	metal ion binding, nucleotide binding
PF3D7_1357300	PF13_0306	Pf3D7_13_v3	P. falciparum 3D7	PF13_0306	13	Pf3D7_13_v3: 2,274,713 - 2,275,078 (+)	protein coding	366	dynein light chain, putative	null	null	null	null	38	14	51.8	1.6	null	null	null	null	null	null	null	null	null	null	null	null	Hour48	Hour16	0	12.5	null	null	null	null	null
PF3D7_1361300	MAL13P1.305	Pf3D7_13_v3	P. falciparum 3D7	MAL13P1.305, PF13_0325	13	Pf3D7_13_v3: 2,462,069 - 2,463,784 (+)	protein coding	717	conserved Plasmodium protein, unknown function	Day12	Day1	74.3	3	1	10	37.8	1.6	Merozoite	Early Trophozoite	27.8	1.7	null	null	null	null	null	null	null	null	Hour24	Hour16	0	12.4	null	null	null	null	null
PF3D7_1373400	MAL13P1.535	Pf3D7_13_v3	P. falciparum 3D7	MAL13P1.535	13	Pf3D7_13_v3: 2,881,591 - 2,882,956 (+)	protein coding	1134	rifin (RIF)	Day6	Day1	56.9	1.5	14	32	63.9	1.6	Merozoite	Early Schizogony	79.3	2.4	null	null	null	null	null	null	null	null	Hour8	Hour32	0	2.1	null	null	null	null	null
PF3D7_1400600	PF14_0006	Pf3D7_14_v3	P. falciparum 3D7	PF14_0006	14	Pf3D7_14_v3: 20,897 - 22,232 (-)	protein coding	1104	rifin (RIF)	Day1	Day6	72.4	1.8	15	42	20	1.2	Late Ring	Early Schizogony	67.7	1.8	null	null	null	null	null	null	null	null	Hour40	Hour8	0	11.2	null	null	null	null	null
PF3D7_1400800	PF14_0008	Pf3D7_14_v3	P. falciparum 3D7	PF14_0008	14	Pf3D7_14_v3: 27,321 - 28,428 (-)	protein coding	951	rifin (RIF)	Day3	Day8	43.4	2.2	10	22	62	2.3	Merozoite	Early Schizogony	67.9	2.3	null	null	null	null	null	null	null	null	Hour40	Hour16	0	1.9	null	null	null	null	null
PF3D7_1418100	PF14_0179	Pf3D7_14_v3	P. falciparum 3D7	PF14_0179	14	Pf3D7_14_v3: 762,614 - 773,407 (-)	protein coding	10794	liver specific protein 1, putative (LISP1)	Day12	Day2	5.9	1.2	8	20	52.9	1.4	Merozoite	Early Trophozoite	26.3	1.6	null	null	null	null	null	null	null	null	Hour48	Hour16	0	14.8	null	null	null	null	null
PF3D7_1423400	PF14_0225	Pf3D7_14_v3	P. falciparum 3D7	PF14_0225	14	Pf3D7_14_v3: 942,192 - 946,990 (+)	protein coding	4398	conserved Plasmodium membrane protein, unknown function	Day6	Day1	75.9	1.8	2	12	54.2	1.3	Merozoite	Early Trophozoite	30.8	1.5	null	null	null	null	null	null	null	null	Hour48	Hour32	0	5.5	null	null	null	null	null
PF3D7_1438800	PF14_0367	Pf3D7_14_v3	P. falciparum 3D7	PF14_0367	14	Pf3D7_14_v3: 1,571,039 - 1,574,161 (+)	protein coding	2100	conserved Plasmodium protein, unknown function	Day6	Day1	84.5	2.2	1	24	24.4	1.6	Merozoite	Early Trophozoite	45.1	1.8	null	null	null	null	null	null	null	null	Hour0	Hour16	0	2.5	null	null	null	null	null
PF3D7_1439200	PF14_0371	Pf3D7_14_v3	P. falciparum 3D7	PF14_0371	14	Pf3D7_14_v3: 1,588,952 - 1,593,131 (+)	protein coding	3681	conserved Plasmodium protein, unknown function	Day12	Day1	25.5	1.8	12	45	76.7	1.7	Late Ring	Early Trophozoite	11.6	1.3	null	null	null	null	null	null	null	null	Hour40	Hour16	0	3	null	null	null	null	null
PF3D7_1441700	PF14_0396	Pf3D7_14_v3	P. falciparum 3D7	PF14_0396	14	Pf3D7_14_v3: 1,700,674 - 1,702,050 (+)	protein coding	1377	conserved Plasmodium protein, unknown function	Day8	Day2	34.8	2	24	48	51.8	1.7	Merozoite	Early Ring	37.2	2	null	null	null	null	null	null	null	null	Hour40	Hour16	0	13	null	null	null	null	metalloendopeptidase activity
PF3D7_1447600	PF14_0452a	Pf3D7_14_v3	P. falciparum 3D7	PF14_0452a	14	Pf3D7_14_v3: 1,942,151 - 1,942,963 (-)	protein coding	366	conserved Plasmodium protein, unknown function	Day12	Day2	98.1	16.7	9	31	26	1.2	Merozoite	Late Trophozoite	92.4	4.8	null	null	null	null	null	null	null	null	Hour48	Hour40	0	3.1	null	null	null	null	null
PF3D7_1456100	PF14_0534	Pf3D7_14_v3	P. falciparum 3D7	PF14_0534	14	Pf3D7_14_v3: 2,301,456 - 2,302,844 (-)	protein coding	1389	serine hydroxymethyltransferase, putative (SHMT)	Day1	Day3	15.9	1.4	22	1	46.4	2.7	Late Ring	Early Ring	38.1	1.7	null	null	null	null	null	null	null	null	Hour24	Hour16	0	27.8	null	null	null	null	glycine hydroxymethyltransferase activity
PF3D7_1462600	PF14_0596	Pf3D7_14_v3	P. falciparum 3D7	PF14_0596	14	Pf3D7_14_v3: 2,550,692 - 2,552,432 (+)	protein coding	1572	conserved Plasmodium membrane protein, unknown function	Day12	Day2	66.9	3	20	39	48.7	1.2	Merozoite	Early Ring	34.8	1.6	null	null	null	null	null	null	null	null	Hour48	Hour16	0	5.7	null	null	null	null	null
PF3D7_1465600	PF14_0623	Pf3D7_14_v3	P. falciparum 3D7	PF14_0623, PF14_0624	14	Pf3D7_14_v3: 2,655,491 - 2,657,965 (-)	protein coding	1458	conserved Plasmodium protein, unknown function	Day8	Day2	76	3.2	10	35	42.1	1.4	Merozoite	Early Trophozoite	39.5	1.5	null	null	null	null	null	null	null	null	Hour48	Hour16	0	3.5	null	null	null	null	null
PF3D7_1465800	PF14_0626	Pf3D7_14_v3	P. falciparum 3D7	PF14_0626	14	Pf3D7_14_v3: 2,662,020 - 2,682,705 (+)	protein coding	19458	dynein beta chain, putative	Day12	Day1	7.2	1.3	46	5	54.3	1.4	Merozoite	Late Schizogony	8.3	1.1	null	null	null	null	null	null	null	null	Hour48	Hour16	0	8.3	null	null	null	null	binding, microtubule motor activity
PF3D7_1467000	PF14_0638	Pf3D7_14_v3	P. falciparum 3D7	PF14_0638	14	Pf3D7_14_v3: 2,742,387 - 2,744,969 (+)	protein coding	2583	conserved Plasmodium membrane protein, unknown function	Day8	Day1	53.4	2.6	16	1	91.1	1.7	Merozoite	Early Trophozoite	34.5	1.6	null	null	null	null	null	null	null	null	Hour8	Hour16	0	2.8	null	null	null	null	null
PF3D7_1469600	PF14_0664	Pf3D7_14_v3	P. falciparum 3D7	PF14_0664	14	Pf3D7_14_v3: 2,852,150 - 2,862,568 (+)	protein coding	10104	biotin carboxylase subunit of acetyl CoA carboxylase, putative (ACC1)	Day8	Day1	47.8	1.2	30	48	29.2	1.6	Merozoite	Early Ring	29.6	1.4	null	null	null	null	null	null	null	null	Hour40	Hour16	0	3.7	null	null	null	null	ATP binding, biotin carboxylase activity, catalytic activity, ligase activity, metal ion binding
PF3D7_1471500	PF14_0682	Pf3D7_14_v3	P. falciparum 3D7	PF14_0682	14	Pf3D7_14_v3: 2,922,351 - 2,924,557 (-)	protein coding	1332	conserved Plasmodium membrane protein, unknown function	Day12	Day1	97.1	7.8	1	24	47.9	1.6	Late Schizogony	Early Ring	85.1	2.1	null	null	null	null	null	null	null	null	Hour40	Hour16	0	41.9	null	null	null	null	null
PF3D7_1475400	PF14_0722	Pf3D7_14_v3	P. falciparum 3D7	PF14_0722	14	Pf3D7_14_v3: 3,087,061 - 3,105,071 (-)	protein coding	17721	cysteine repeat modular protein 4 (CRMP4)	Day3	Day1	24.6	1.3	37	1	39.7	1.2	Merozoite	Early Ring	26.1	1.3	null	null	null	null	null	null	null	null	Hour40	Hour16	0	10.5	null	null	null	null	null
PF3D7_1476900	PF14_0739a	Pf3D7_14_v3	P. falciparum 3D7	PF14_0739a	14	Pf3D7_14_v3: 3,161,742 - 3,162,743 (-)	protein coding	828	Plasmodium exported protein, unknown function	Day1	Day8	60.7	4.4	13	31	70.2	1.3	Early Ring	Late Schizogony	33.6	1.3	null	null	null	null	null	null	null	null	Hour24	Hour16	0	2.8	null	null	null	null	null
PF3D7_1477100	PF14_0742	Pf3D7_14_v3	P. falciparum 3D7	PF14_0742	14	Pf3D7_14_v3: 3,172,972 - 3,173,644 (-)	protein coding	585	Plasmodium exported protein (hyp6), unknown function	Day1	Day12	22	2.1	11	48	27.1	1.5	Merozoite	Early Ring	8.3	1.5	null	null	null	null	null	null	null	null	Hour24	Hour8	0	36.9	null	null	null	null	null
PF3D7_1478300	PF14_0755	Pf3D7_14_v3	P. falciparum 3D7	PF14_0755	14	Pf3D7_14_v3: 3,221,001 - 3,221,576 (+)	protein coding	576	Plasmodium exported protein, unknown function, pseudogene	Day6	Day3	16.3	1.3	38	1	30.2	1.3	Late Ring	Late Trophozoite	24.5	1.6	null	null	null	null	null	null	null	null	Hour48	Hour16	0	3.9	null	null	null	null	null
PF3D7_1478400	PF14_0756	Pf3D7_14_v3	P. falciparum 3D7	PF14_0756	14	Pf3D7_14_v3: 3,223,288 - 3,224,632 (-)	protein coding	1236	Plasmodium exported protein, unknown function, pseudogene	Day3	Day1	50	1.9	18	1	64.6	4.3	Merozoite	Early Trophozoite	84.8	2.6	null	null	null	null	null	null	null	null	Hour40	Hour8	0	2.9	null	null	null	null	null
PF3D7_1478500	PF14_0757	Pf3D7_14_v3	P. falciparum 3D7	PF14_0757	14	Pf3D7_14_v3: 3,228,672 - 3,229,589 (+)	protein coding	795	Plasmodium exported protein (PHISTa), unknown function, pseudogene	Day12	Day2	60.4	2.8	46	23	98.8	2.1	Late Schizogony	Late Ring	12	1.2	null	null	null	null	null	null	null	null	Hour48	Hour32	0	2.8	null	null	null	null	null
