# Supplementary material for: Differences in Gene Transcriptomic Pattern of Plasmodium falciparum in Children with Cerebral Malaria and Asymptomatic Carriers
Source: PLoS One. 2014 Dec 5;9(12):e114401. doi: 10.1371/journal.pone.0114401 (PMC4257676; doi:10.1371/journal.pone.0114401)
Supplement: Table S4 — List of undetected transcripts in CM and AM isolates at trophozoite stage. (XLSX) [file pone.0114401.s007.xlsx]

## Sheet: getDownloadResult
[Gene ID]	[Input ID]	[Genomic Sequence ID]	[Previous ID(s)]	[Chromosome]	[Gene Type]	[Product Description]	[Pf-Gcg Max Exp Timing]	[Pf-Gcg Min Exp Timing]	[Pf-Gcg Max %ile]	[Pf-Gcg Max FC]	[Pf-iRBC 48hr Max Exp Timing]	[Pf-iRBC 48hr Min Exp Timing]	[Pf-iRBC 48hr Max %ile]	[Pf-iRBC 48hr Max FC]	[Pf-iRBC+Spz+Gam Max Exp Timing]	[Pf-iRBC+Spz+Gam Min Exp Timing]	[Pf-iRBC+Spz+Gam Max %ile]	[Pf-iRBC+Spz+Gam Max FC]	[Pf-iRBC RNASeq Max Exp Timing]	[Pf-iRBC RNASeq Min Exp Timing]	[Pf-iRBC RNASeq Max %ile]	[Pf-iRBC RNASeq Max FC]
PF3D7_0200400	PFB0025c	Pf3D7_02_v3	PF02_0004, PFB0025c	2	protein coding	stevor	Day1	Day2	46.2	1.5	10	23	33.5	1.2	Merozoite	Late Trophozoite	76.2	3.1	Hour40	Hour16	0	18.3
PF3D7_0200600	PFB0035c	Pf3D7_02_v3	PF02_0006, PFB0035c	2	protein coding	rifin (RIF)	Day3	Day6	34.4	1.3	13	43	32.9	1.2	Merozoite	Early Schizogony	49.7	1.7	Hour48	Hour16	0	2
PF3D7_0200900	PFB0050c	Pf3D7_02_v3	PF02_0009, PFB0050c	2	protein coding	stevor, pseudogene	Day1	Day12	55.5	2.3	8	31	48.8	1.2	Merozoite	Early Trophozoite	53.8	1.6	Hour48	Hour16	0	11.2
PF3D7_0201100	PFB0056c	Pf3D7_02_v3	PF02_0011, PFB0056c	2	protein coding	Plasmodium exported protein, unknown function, fragment	Day3	Day2	26.7	2.4	13	30	56.5	1.4	Late Ring	Early Schizogony	14.6	1.3	Hour40	Hour0	0	4.2
PF3D7_0324600	PFC1105w	Pf3D7_03_v3	MAL3P7.52, PFC1105w	3	protein coding	stevor (3D7-stevorT3-2) (stevor)	Day12	Day2	50.5	1.4	null	null	null	null	Merozoite	Early Ring	56.3	1.9	Hour24	Hour32	0	1.5
PF3D7_0400700	PFD0030c	Pf3D7_04_v3	MAL4P1.6, PFD0030c	4	protein coding	rifin (RIF)	Day6	Day2	44.1	1.6	11	1	18.5	1.3	Merozoite	Early Schizogony	51.6	1.9	Hour40	Hour16	0	14.7
PF3D7_0404100	PFD0200c	Pf3D7_04_v3	MAL4P1.40, PFD0200c	4	protein coding	transcription factor with AP2 domain(s), putative (ApiAP2)	Day3	Day2	15.7	1.5	37	21	37	1.3	Late Ring	Late Schizogony	32.7	1.6	Hour40	Hour16	0	8.6
PF3D7_0421800	PFD1006w	Pf3D7_04_v3	MAL4P1.201b, PFD1006w	4	protein coding	conserved Plasmodium protein, unknown function	null	null	null	null	null	null	null	null	null	null	null	null	Hour40	Hour32	0	4.9
PF3D7_0421900	PFD1007w	Pf3D7_04_v3	MAL4P1.201c, PFD1007w	4	protein coding	conserved Plasmodium protein, unknown function	Day8	Day1	82.6	13.2	45	25	70.2	1.6	Merozoite	Early Ring	56.6	3.1	Hour40	Hour48	0	8.9
PF3D7_0500300	PFE0015c	Pf3D7_05_v3	MAL5P1.4, PFE0015c	5	protein coding	rifin, pseudogene	Day1	Day6	50	1.5	41	16	69.3	1.8	Merozoite	Early Trophozoite	69.1	2.6	Hour32	Hour24	0	2.3
PF3D7_0506600	PFE0328w	Pf3D7_05_v3	PFE0328w	5	protein coding	conserved Plasmodium protein, unknown function, pseudogene	Day3	Day1	90.7	3.4	null	null	null	null	Merozoite	Early Ring	90.4	1.9	Hour40	Hour16	0	11.5
PF3D7_0514500	PFE0725c	Pf3D7_05_v3	MAL5P1.145, PFE0725c	5	protein coding	conserved Plasmodium membrane protein, unknown function	Day12	Day1	99.6	3.5	12	33	66.6	1.3	Late Schizogony	Early Ring	83.7	2.1	Hour40	Hour0	0	1.8
PF3D7_0518200	PFE0910w	Pf3D7_05_v3	MAL5P1.182, PFE0910w	5	protein coding	conserved Plasmodium protein, unknown function	Day12	Day1	87.8	4.5	34	15	94.5	11.2	Early Schizogony	Late Ring	79	5.5	Hour32	Hour16	0	67.5
PF3D7_0701000	MAL8P1.211	Pf3D7_07_v3	MAL8P1.211	7	protein coding	erythrocyte membrane protein 1 (PfEMP1), pseudogene	Day12	Day1	40.7	1.8	6	46	84.2	1.3	Merozoite	Late Schizogony	27.3	1.3	Hour8	Hour32	0	0.2
PF3D7_0833000	MAL7P1.217	Pf3D7_08_v3	MAL7P1.217	8	protein coding	rifin (RIF)	Day12	Day2	32.6	2.1	16	36	56.9	1.5	Merozoite	Late Trophozoite	51.2	2.1	Hour48	Hour16	0	2.6
PF3D7_0901400	PFI0070w	Pf3D7_09_v3	PFI0070w	9	protein coding	rifin (RIF)	Day12	Day6	43.4	2	42	48	25.2	1.2	Merozoite	Early Schizogony	59.7	2	Hour40	Hour8	0	9.8
PF3D7_0926600	PFI1305w	Pf3D7_09_v3	PFI1305w	9	protein coding	conserved Plasmodium membrane protein, unknown function	Day3	Day1	20.8	1.5	null	null	null	null	Merozoite	Early Ring	17.8	1.4	Hour48	Hour16	0	21
PF3D7_0927400	PFI1345c	Pf3D7_09_v3	PFI1345c	9	protein coding	conserved Plasmodium protein, unknown function	Day8	Day1	16	1.4	1	12	20.1	1.4	Merozoite	Early Ring	31.6	1.7	Hour40	Hour16	0	41.9
PF3D7_0933200	PFI1610c	Pf3D7_09_v3	PFI1610c	9	protein coding	calcyclin binding protein, putative	Day12	Day6	75	2.1	null	null	null	null	Early Trophozoite	Early Ring	67.8	3.6	Hour32	Hour16	0	23.1
PF3D7_0937100	PFI1795c	Pf3D7_09_v3	PFI1795c	9	protein coding	Plasmodium exported protein, unknown function	Day12	Day3	90.8	7.2	22	36	83.6	2.2	Merozoite	Early Schizogony	94.6	2.5	Hour32	Hour16	0	13.1
PF3D7_1014200	PF10_0139	Pf3D7_10_v3	PF10_0139	10	protein coding	male gamete fusion factor HAP2, putative (HAP2)	Day6	Day1	40.6	1.3	14	38	70.1	1.8	Merozoite	Early Trophozoite	32.9	1.5	Hour40	Hour16	0	15.6
PF3D7_1040900	PF10_0402	Pf3D7_10_v3	PF10_0402	10	protein coding	rifin (RIF)	Day12	Day2	41.7	2.1	38	48	44	1.6	Merozoite	Early Schizogony	58.8	2.3	Hour40	Hour16	0	25
PF3D7_1112800	PF11_0134	Pf3D7_11_v3	PF11_0134	11	protein coding	conserved Plasmodium protein, unknown function	Day8	Day1	52.2	3.8	9	31	74.7	3	Early Trophozoite	Early Schizogony	27.3	1.4	Hour8	Hour0	0	2.2
PF3D7_1114800	PF11_0157	Pf3D7_11_v3	PF11_0157	11	protein coding	glycerol-3-phosphate dehydrogenase, putative	Day8	Day1	72	2.5	38	21	52.1	2.1	Late Schizogony	Early Ring	58.9	1.9	Hour40	Hour16	0	18.3
PF3D7_1137600	PF11_0388	Pf3D7_11_v3	PF11_0387, PF11_0388	11	protein coding	conserved Plasmodium protein, unknown function	Day12	Day1	19.7	2.3	7	21	21.3	1.3	Merozoite	Early Trophozoite	12.5	1.6	Hour32	Hour16	0	11.1
PF3D7_1140500	PF11_0416	Pf3D7_11_v3	PF11_0416	11	protein coding	myosin F, putative (MyoF)	Day12	Day1	41.3	2	10	35	64.2	1.9	Merozoite	Early Schizogony	13.3	1.3	Hour40	Hour16	0	8.1
PF3D7_1149900	PF11_0516	Pf3D7_11_v3	PF11_0516	11	protein coding	stevor	Day1	Day6	62.4	2.9	10	33	61	1.3	Late Ring	Late Trophozoite	54.5	2	Hour24	Hour8	0	10.6
PF3D7_1218100	PFL0875w	Pf3D7_12_v3	2277.t00175, MAL12P1.175, PFL0875w	12	protein coding	conserved Plasmodium protein, unknown function	Day12	Day2	26	1.7	1	16	78.6	2.3	Late Schizogony	Early Trophozoite	34.9	2	Hour0	Hour16	0	14
PF3D7_1236500	PFL1765c	Pf3D7_12_v3	2277.t00353, MAL12P1.351, PFL1765c	12	protein coding	conserved Plasmodium protein, unknown function	Day12	Day1	88.7	7.9	6	22	68.2	2.3	Late Ring	Early Trophozoite	55.2	2.3	Hour40	Hour16	0	7.4
PF3D7_1245600	PFL2190c	Pf3D7_12_v3	2277.t00438, MAL12P1.436, PFL2190c	12	protein coding	kinesin, putative	Day8	Day2	30.7	2	null	null	null	null	Merozoite	Early Trophozoite	19	1.5	Hour8	Hour16	0	2.7
PF3D7_1253500	PFL2575c	Pf3D7_12_v3	2277.t00513, MAL12P1.510, PFL2575c	12	protein coding	Plasmodium exported protein, unknown function	null	null	null	null	47	39	38.8	1.4	null	null	null	null	Hour40	Hour8	0	1.7
PF3D7_1254800	PFL2645c	Pf3D7_12_v3	2277.t00527, MAL12P1.524, PFL2645c	12	protein coding	rifin (RIF)	Day12	Day3	31.3	2.1	41	10	21.5	1.1	Merozoite	Early Ring	68.5	2.2	Hour40	Hour8	0	3.3
PF3D7_1303900	MAL13P1.20	Pf3D7_13_v3	MAL13P1.20	13	protein coding	conserved Plasmodium protein, unknown function	Day12	Day1	97.8	5.5	46	28	52.5	1.2	Merozoite	Early Ring	76.2	2.3	Hour32	Hour16	0	5.6
PF3D7_1342300	PF13_0231	Pf3D7_13_v3	PF13_0231	13	protein coding	tetratricopeptide repeat family protein, putative	Day12	Day3	17.4	1.9	28	10	95.8	3.2	Late Trophozoite	Early Ring	63.2	3.8	Hour32	Hour16	0	10.9
PF3D7_1373000	MAL13P1.515	Pf3D7_13_v3	MAL13P1.515	13	protein coding	rifin (RIF)	Day12	Day2	49.3	1.6	20	1	20.9	1.4	Late Ring	Late Trophozoite	72.1	2.1	Hour40	Hour0	0	11.2
PF3D7_1479500	PF14_0767	Pf3D7_14_v3	PF14_0767	14	protein coding	stevor	Day12	Day8	45.5	2.6	46	29	24.1	1.2	Merozoite	Early Schizogony	49.4	2.1	Hour24	Hour16	0	10.4
PF3D7_1479700	PF14_0769	Pf3D7_14_v3	PF14_0769	14	protein coding	rifin (RIF)	Day6	Day3	46.6	1.6	46	34	46	1.3	Merozoite	Early Schizogony	63.1	1.8	Hour40	Hour16	0	14.4
