# Supplementary material for: Differences in Gene Transcriptomic Pattern of Plasmodium falciparum in Children with Cerebral Malaria and Asymptomatic Carriers
Source: PLoS One. 2014 Dec 5;9(12):e114401. doi: 10.1371/journal.pone.0114401 (PMC4257676; doi:10.1371/journal.pone.0114401)
Supplement: Table S5 — List of up- and down-regulated genes in 3D7 and 3D7-Lib at ring and late trophozoite stages and in CM and AM isolates at late trophozoite stage. (XLSX) [file pone.0114401.s008.xlsx]

## Sheet: 3D7-Lib R versus 3D7 R up
up-regulated genes in 3D7-lib versus 3D7 early trophozoite stage
[Gene ID]	[Input ID]	[Organism]	[Genomic Location]	[Gene Type]	[Product Description]	qualStatus	expr	M	FC	Lib_R	3D7_R	BH	rawp	statTest
PF3D7_0732800	MAL7P1.186	P. falciparum 3D7	Pf3D7_07_v3: 1,410,435 - 1,412,231 (+)	protein coding	erythrocyte membrane protein 1 (PfEMP1), exon2	OK	1	2.696138	6.480649	488	75	0.01983243	3.971309e-05	-11.854598
PF3D7_0733000	MAL7P1.187	P. falciparum 3D7	Pf3D7_07_v3: 1,417,588 - 1,426,234 (-)	protein coding	erythrocyte membrane protein 1, PfEMP1 (VAR)	OK	1	3.669511	12.724271	1656	130	0.01926531	1.157182e-05	-14.920841
PF3D7_0833300	MAL7P1.214	P. falciparum 3D7	Pf3D7_08_v3: 1,429,330 - 1,430,514 (+)	protein coding	erythrocyte membrane protein 1 (PfEMP1), exon2, pseudogene	OK	1	3.280603	9.717622	806	83	0.01926531	2.085482e-05	-13.372764
PF3D7_0713300	MAL7P1.61	P. falciparum 3D7	Pf3D7_07_v3: 609,297 - 610,522 (+)	protein coding	erythrocyte membrane protein 1 (PfEMP1), pseudogene (VAR)	OK	1	2.037904	4.106485	331	81	0.02150152	6.993628e-05	-10.655306
PF3D7_0701000	MAL8P1.209	P. falciparum 3D7	Pf3D7_07_v3: 52,086 - 53,636 (+)	protein coding	erythrocyte membrane protein 1 (PfEMP1), pseudogene	OK	1	2.339837	5.062454	903	178	0.02552758	1.014830e-04	-9.928401
PF3D7_0800300	PF08_0140	P. falciparum 3D7	Pf3D7_08_v3: 40,948 - 50,939 (+)	protein coding	erythrocyte membrane protein 1, PfEMP1 (VAR)	OK	1	2.361468	5.138931	1008	196	0.01937852	3.501720e-05	-12.137837
PF3D7_1000100	PF10_0001	P. falciparum 3D7	Pf3D7_10_v3: 28,490 - 36,164 (+)	protein coding	erythrocyte membrane protein 1, PfEMP1 (VAR)	OK	1	2.306851	4.948018	977	198	0.03137749	1.417487e-04	-9.314668
PF3D7_1150400	PF11_0521	P. falciparum 3D7	Pf3D7_11_v3: 2,025,817 - 2,035,886 (+)	protein coding	erythrocyte membrane protein 1, PfEMP1 (VAR)	OK	1	4.391413	20.986839	1525	73	0.02828794	1.225551e-04	-9.577546
PF3D7_1300300	PF13_0003	P. falciparum 3D7	Pf3D7_13_v3: 33,959 - 44,742 (-)	protein coding	erythrocyte membrane protein 1, PfEMP1 (VAR)	OK	1	4.736800	26.663613	2362	89	0.01926531	3.654682e-06	-18.462567
PF3D7_1300400	PF13_0004	P. falciparum 3D7	Pf3D7_13_v3: 47,583 - 48,769 (+)	protein coding	rifin (RIF)	OK	1	2.509471	5.694113	352	62	0.01926531	2.436884e-05	-12.989770
PF3D7_1400100	PF14_0001	P. falciparum 3D7	Pf3D7_14_v3: 1,393 - 5,343 (+)	protein coding	erythrocyte membrane protein 1 (PfEMP1), truncated, pseudogene	OK	1	2.227677	4.683793	1178	252	0.03336250	1.688020e-04	-9.007633
PF3D7_0100300	PFA0015c	P. falciparum 3D7	Pf3D7_01_v3: 42,367 - 46,507 (-)	protein coding	erythrocyte membrane protein 1, PfEMP1 (VAR)	OK	1	1.915624	3.772770	422	112	0.03336250	1.664539e-04	-9.031918
PF3D7_0115700	PFA0765c	P. falciparum 3D7	Pf3D7_01_v3: 607,390 - 614,893 (-)	protein coding	erythrocyte membrane protein 1, PfEMP1 (VAR)	OK	1	2.327852	5.020573	710	141	0.01983243	5.547892e-05	-11.131789
PF3D7_0201600	PFB0080c	P. falciparum 3D7	Pf3D7_02_v3: 77,251 - 78,808 (-)	protein coding	Plasmodium exported protein (PHISTb), unknown function	OK	1	2.008070	4.022438	306	76	0.02314964	7.948016e-05	-10.400228
PF3D7_0201800	PFB0090c	P. falciparum 3D7	Pf3D7_02_v3: 86,832 - 88,791 (-)	protein coding	knob associated heat shock protein 40 (KAHsp40)	OK	1	2.543910	5.831675	409	70	0.01983243	4.458910e-05	-11.599411
PF3D7_0201900	PFB0095c	P. falciparum 3D7	Pf3D7_02_v3: 91,318 - 98,838 (-)	protein coding	erythrocyte membrane protein 3 (EMP3)	OK	1	3.803587	13.963485	6165	441	0.01926531	2.268374e-05	-13.164702
PF3D7_0202000	PFB0100c	P. falciparum 3D7	Pf3D7_02_v3: 103,385 - 105,796 (-)	protein coding	knob-associated histidine-rich protein (KAHRP)	OK	1	5.447884	43.649210	6478	148	0.04015664	2.394595e-04	-8.419874
PF3D7_0202100	PFB0105c	P. falciparum 3D7	Pf3D7_02_v3: 109,564 - 110,580 (-)	protein coding	Plasmodium exported protein (PHISTc), unknown function,liver stage associated protein 2 (LSAP2)	OK	1	2.465354	5.522624	374	68	0.01983243	5.964325e-05	-10.980797
PF3D7_0202200	PFB0106c	P. falciparum 3D7	Pf3D7_02_v3: 112,547 - 113,682 (-)	protein coding	Plasmodium exported protein, unknown function	OK	1	2.604480	6.081722	589	97	0.01983243	5.938315e-05	-10.989860
PF3D7_0223300	PFB1045w	P. falciparum 3D7	Pf3D7_02_v3: 909,350 - 911,054 (+)	protein coding	erythrocyte membrane protein 1 (PfEMP1), exon2	OK	1	4.036343	16.408181	1160	71	0.03473362	1.882921e-04	-8.820179
PF3D7_0324900	PFC1120c	P. falciparum 3D7	Pf3D7_03_v3: 1,030,822 - 1,038,254 (-)	protein coding	erythrocyte membrane protein 1, PfEMP1 (VAR)	OK	1	1.962496	3.897358	667	171	0.03944494	2.280878e-04	-8.499578
PF3D7_0421300	PFD1015c	P. falciparum 3D7	Pf3D7_04_v3: 969,031 - 976,591 (-)	protein coding	erythrocyte membrane protein 1, PfEMP1 (VAR)	OK	1	2.961218	7.787811	1013	130	0.01926531	1.755660e-05	-13.808641
PF3D7_0425800	PFD1235w	P. falciparum 3D7	Pf3D7_04_v3: 1,156,423 - 1,167,821 (+)	protein coding	erythrocyte membrane protein 1, PfEMP1 (VAR)	OK	1	4.368411	20.654884	1386	67	0.01983243	6.092361e-05	-10.936848
PF3D7_0600200	PFF0010w	P. falciparum 3D7	Pf3D7_06_v3: 3,503 - 12,835 (+)	protein coding	erythrocyte membrane protein 1, PfEMP1 (VAR)	OK	1	1.970441	3.918880	605	154	0.02552758	9.904616e-05	-9.974436
PF3D7_0600400	PFF0020c	P. falciparum 3D7	Pf3D7_06_v3: 18,586 - 22,721 (-)	protein coding	erythrocyte membrane protein 1, PfEMP1 (VAR)	OK	1	3.750344	13.457556	961	71	0.01937852	2.844893e-05	-12.619319
PF3D7_0937600	PFI1820w	P. falciparum 3D7	Pf3D7_09_v3: 1,486,070 - 1,490,187 (+)	protein coding	erythrocyte membrane protein 1, PfEMP1 (VAR)	OK	1	3.726980	13.241367	1027	78	0.01926531	2.107056e-05	-13.347126
PF3D7_1240300	PFL1950w	P. falciparum 3D7	Pf3D7_12_v3: 1,694,150 - 1,703,087 (+)	protein coding	erythrocyte membrane protein 1, PfEMP1 (VAR)	OK	1	1.762528	3.392922	432	127	0.03392212	1.777632e-04	-8.918458
PF3D7_1240400	PFL1955w	P. falciparum 3D7	Pf3D7_12_v3: 1,704,512 - 1,712,490 (+)	protein coding	erythrocyte membrane protein 1, PfEMP1 (VAR)	OK	1	3.212771	9.271298	1253	135	0.01937852	3.202287e-05	-12.342870
PF3D7_1240600	PFL1960w	P. falciparum 3D7	Pf3D7_12_v3: 1,719,574 - 1,727,456 (+)	protein coding	erythrocyte membrane protein 1, PfEMP1 (VAR)	OK	1	2.728114	6.625888	675	102	0.02411660	8.715794e-05	-10.219838

## Sheet:  3D7-Lib R versus 3D7 down
down -regulated genes 3D7 -lib versus 3D7 at early trophozoite stage
[Gene ID]	[Input ID]	[Organism]	[Genomic Location]	[Gene Type]	[Product Description]		qualStatus	expr	M	FC	Lib_R	3D7_R	BH	rawp	statTest
PFF0445w	PFF0445w_18179	P. falciparum 3D7	Pf3D7_06_v3: 370,261 - 388,494 (+)	protein coding	conserved Plasmodium protein, unknown function		OK	1	-2.126461	0.2290189	134	583	0.02828794	0.0001226799	9.575684
PF14_0170	PF14_0170_12739	P. falciparum 3D7	Pf3D7_14_v3: 694,585 - 708,177 (+)	protein coding	NOT family protein, putative		OK	1	-1.852941	0.2768274	254	918	0.03336250	0.0001592847	9.108624
PFD1150c	PFD1150c_4704	P. falciparum 3D7	Pf3D7_04_v3: 1,085,979 - 1,091,277 (-)	protein coding	reticulocyte binding protein homologue 4 (RH4)		OK	1	-1.675090	0.3131466	121	387	0.03709638	0.0002078041	8.654001
PFA0125c	PFA0125c_4419	P. falciparum 3D7	Pf3D7_01_v3: 110,750 - 115,799 (-)	protein coding	erythrocyte binding antigen-181 (EBA181)		OK	1	-2.206872	0.2166035	417	1925	0.04124292	0.0002544361	8.321411
PFL1835w	PFL1835w_3170	P. falciparum 3D7	Pf3D7_12_v3: 1,577,181 - 1,580,747 (+)	protein coding	conserved Plasmodium protein, unknown function		OK	1	-2.351270	0.1959735	495	2524	0.04124292	0.0002608424	8.281342

## Sheet:  3D7-Lib T versus 3D7 up
up -regulated genes 3D7 -lib versus 3D7 at late trophozoite stage
[Gene ID]	[Input ID]	[Organism]	[Genomic Location]	[Gene Type]	[Product Description]	qualStatus	expr	M	FC	Lib_T	3D7_T	BH	rawp	statTest
PF3D7_1300100	MAL13P1.1	P. falciparum 3D7	Pf3D7_13_v3: 21,364 - 28,787 (+)	protein coding	erythrocyte membrane protein 1, PfEMP1 (VAR)	OK	1	0.9919723	1.988902	845	425	0.0068665238	1.397606e-04	-7.214258
PF3D7_1302700	MAL13P1.14	P. falciparum 3D7	Pf3D7_13_v3: 145,174 - 150,198 (+)	protein coding	DEAD/DEAH box ATP-dependent RNA helicase, putative	OK	1	0.6869821	1.609912	305	189	0.0260560309	1.822133e-03	-4.754953
PF3D7_1326400	MAL13P1.144	P. falciparum 3D7	Pf3D7_13_v3: 1,095,553 - 1,098,464 (-)	protein coding	translation initiation factor EIF-2B gamma subunit, putative	OK	1	0.7000835	1.624599	318	196	0.0130820757	5.011565e-04	-5.903168
PF3D7_1303600	MAL13P1.17	P. falciparum 3D7	Pf3D7_13_v3: 178,783 - 179,353 (+)	protein coding	conserved Plasmodium protein, unknown function	OK	1	0.7737972	1.709764	181	106	0.0170867781	8.583528e-04	-5.405208
PF3D7_1332400	MAL13P1.170	P. falciparum 3D7	Pf3D7_13_v3: 1,337,117 - 1,339,693 (-)	protein coding	nucleotidyltransferase, putative	OK	1	0.7942246	1.734145	270	156	0.0210052198	1.245624e-03	-5.077172
PF3D7_1333400	MAL13P1.172	P. falciparum 3D7	Pf3D7_13_v3: 1,370,083 - 1,370,799 (+)	protein coding	conserved protein, unknown function	OK	1	0.6114187	1.527761	787	515	0.0212776734	1.280352e-03	-5.053454
PF3D7_1335300	MAL13P1.176	P. falciparum 3D7	Pf3D7_13_v3: 1,428,874 - 1,438,852 (-)	protein coding	reticulocyte binding protein 2 homologue b (RH2b)	OK	1	0.5816275	1.496537	357	239	0.0404731679	4.227230e-03	-4.083294
PF3D7_1345900	MAL13P1.229	P. falciparum 3D7	Pf3D7_13_v3: 1,835,511 - 1,836,799 (-)	protein coding	conserved Plasmodium protein, unknown function	OK	1	0.5229999	1.436940	306	213	0.0408707082	4.320449e-03	-4.066569
PF3D7_1346200	MAL13P1.232	P. falciparum 3D7	Pf3D7_13_v3: 1,845,878 - 1,846,384 (-)	protein coding	mog1 homolog, putative	OK	1	0.4471832	1.363376	151	111	0.0467600173	5.526030e-03	-3.880030
PF3D7_1351100	MAL13P1.257	P. falciparum 3D7	Pf3D7_13_v3: 2,040,405 - 2,041,555 (-)	protein coding	conserved Plasmodium protein, unknown function	OK	1	0.7340757	1.663331	311	187	0.0134766964	5.362894e-04	-5.838825
PF3D7_1351900	MAL13P1.261	P. falciparum 3D7	Pf3D7_13_v3: 2,067,529 - 2,068,767 (-)	protein coding	conserved Plasmodium protein, unknown function	OK	1	0.4769628	1.391811	788	566	0.0370619924	3.677479e-03	-4.190888
PF3D7_1352200	MAL13P1.264	P. falciparum 3D7	Pf3D7_13_v3: 2,080,764 - 2,083,152 (+)	protein coding	conserved Plasmodium protein, unknown function	OK	1	1.1417537	2.206491	328	149	0.0029892743	3.331580e-05	-8.946612
PF3D7_1352300	MAL13P1.265	P. falciparum 3D7	Pf3D7_13_v3: 2,083,689 - 2,085,530 (-)	protein coding	conserved Plasmodium protein, unknown function	OK	1	0.5924423	1.507797	290	192	0.0322255650	2.835896e-03	-4.395259
PF3D7_1352900	MAL13P1.268	P. falciparum 3D7	Pf3D7_13_v3: 2,114,157 - 2,116,211 (-)	protein coding	conserved Plasmodium protein, unknown function	OK	1	1.5987062	3.028716	576	190	0.0013420060	4.549749e-06	-11.934216
PF3D7_1354600	MAL13P1.272	P. falciparum 3D7	Pf3D7_13_v3: 2,176,308 - 2,177,272 (-)	protein coding	60S ribosomal protein L7-2, putative	OK	1	0.7749080	1.711081	347	203	0.0203949450	1.165500e-03	-5.134801
PF3D7_1367600	MAL13P1.341	P. falciparum 3D7	Pf3D7_13_v3: 2,693,921 - 2,694,859 (-)	protein coding	ribosome biogenesis protein MRT4, putative	OK	1	0.9111862	1.880591	194	103	0.0068665238	1.402091e-04	-7.210717
PF3D7_1369000	MAL13P1.348	P. falciparum 3D7	Pf3D7_13_v3: 2,742,585 - 2,745,862 (+)	protein coding	glycosylphosphatidylinositol anchor attachment 1 protein, putative	OK	1	0.5153268	1.429318	147	103	0.0370619924	3.682316e-03	-4.189866
PF3D7_1369500	MAL13P1.352	P. falciparum 3D7	Pf3D7_13_v3: 2,769,916 - 2,773,480 (+)	protein coding	conserved Plasmodium protein, unknown function	OK	1	0.8997247	1.865710	461	247	0.0043054791	6.413754e-05	-8.117318
PF3D7_1373500	MAL13P1.356	P. falciparum 3D7	Pf3D7_13_v3: 2,884,786 - 2,892,340 (-)	protein coding	erythrocyte membrane protein 1, PfEMP1 (VAR)	OK	1	0.5995886	1.515284	1292	853	0.0453085018	5.288994e-03	-3.912974
PF3D7_1370300	MAL13P1.413	P. falciparum 3D7	Pf3D7_13_v3: 2,787,972 - 2,788,913 (+)	protein coding	membrane associated histidine-rich protein (MAHRP1)	OK	1	2.3689571	5.165676	4280	829	0.0062999591	1.183946e-04	-7.399531
PF3D7_1372000	MAL13P1.470	P. falciparum 3D7	Pf3D7_13_v3: 2,832,952 - 2,834,322 (+)	protein coding	Plasmodium exported protein (PHISTa), unknown function	OK	1	1.3122016	2.483202	315	127	0.0296484340	2.327642e-03	-4.553951								MAL13P1.420	MAL13P1.420_39	OK	1	1.7950011	3.470157	1761	507	0.0008310201	1.351496e-06	-14.172192
PF3D7_1311000	MAL13P1.53	P. falciparum 3D7	Pf3D7_13_v3: 477,424 - 477,852 (-)	protein coding	conserved Plasmodium protein, unknown function	OK	1	0.6900454	1.613334	236	146	0.0161816574	7.836437e-04	-5.487429								MAL13P1.440	MAL13P1.440_382	OK	1	1.5576519	2.943743	1314	447	0.0074273381	1.664239e-04	-7.023205
PF3D7_1311800	MAL13P1.56	P. falciparum 3D7	Pf3D7_13_v3: 501,790 - 505,047 (+)	protein coding	M1-family alanyl aminopeptidase (M1AAP)	OK	1	1.0773614	2.110173	2136	1012	0.0049855786	7.927917e-05	-7.863044
PF3D7_1301300	MAL13P1.58	P. falciparum 3D7	Pf3D7_13_v3: 78,614 - 79,470 (-)	protein coding	Plasmodium exported protein (PHISTa-like), unknown function, pseudogene	OK	1	1.0431097	2.060665	163	79	0.0086052161	2.367685e-04	-6.649303
PF3D7_1301700	MAL13P1.61	P. falciparum 3D7	Pf3D7_13_v3: 99,548 - 100,521 (+)	protein coding	Plasmodium exported protein (hyp8), unknown function (GEXP07)	OK	1	2.6788491	6.403449	2225	347	0.0011497233	2.700832e-06	-12.852289
PF3D7_1314900	MAL13P1.76	P. falciparum 3D7	Pf3D7_13_v3: 632,336 - 634,510 (+)	protein coding	TFIIH basal transcription factor subunit	OK	1	0.5417872	1.455775	342	235	0.0382482317	3.842793e-03	-4.156784
PF3D7_1317700	MAL13P1.91	P. falciparum 3D7	Pf3D7_13_v3: 738,480 - 738,953 (-)	protein coding	conserved Plasmodium protein, unknown function	OK	1	0.5978111	1.513419	376	249	0.0469464885	5.615933e-03	-3.867933
PF3D7_0725200	MAL7P1.139	P. falciparum 3D7	Pf3D7_07_v3: 1,070,980 - 1,071,737 (+)	protein coding	mago nashi protein homolog, putative	OK	1	0.5046502	1.418779	252	178	0.0315979046	2.712144e-03	-4.430849
PF3D7_0703700	MAL7P1.14	P. falciparum 3D7	Pf3D7_07_v3: 146,645 - 147,394 (-)	protein coding	conserved Plasmodium protein, unknown function	OK	1	0.9463766	1.927027	1234	640	0.0143118894	6.155095e-04	-5.709477
PF3D7_0729000	MAL7P1.158	P. falciparum 3D7	Pf3D7_07_v3: 1,235,699 - 1,236,707 (+)	protein coding	signal recognition particle SRP9 (SRP9)	OK	1	0.7662279	1.700817	390	229	0.0101619083	3.286920e-04	-6.314973
PF3D7_0731100	MAL7P1.172	P. falciparum 3D7	Pf3D7_07_v3: 1,338,959 - 1,341,790 (+)	protein coding	Plasmodium exported protein (PHISTc), unknown function (GEXP11)	OK	1	0.8398694	1.789888	602	336	0.0393633930	4.060838e-03	-4.114170
PF3D7_0731300	MAL7P1.174	P. falciparum 3D7	Pf3D7_07_v3: 1,350,032 - 1,351,149 (+)	protein coding	Plasmodium exported protein (PHISTb), unknown function (PfG174)	OK	1	1.9184438	3.780151	761	201	0.0350932878	3.246795e-03	-4.288234
PF3D7_0732800	MAL7P1.186	P. falciparum 3D7	Pf3D7_07_v3: 1,410,435 - 1,412,231 (+)	protein coding	erythrocyte membrane protein 1 (PfEMP1), exon2	OK	1	2.2678001	4.815882	514	107	0.0010702451	1.933945e-06	-13.474042
PF3D7_0733000	MAL7P1.187	P. falciparum 3D7	Pf3D7_07_v3: 1,417,588 - 1,426,234 (-)	protein coding	erythrocyte membrane protein 1, PfEMP1 (VAR)	OK	1	1.5908044	3.012173	1762	585	0.0014425239	6.777308e-06	-11.273514
PF3D7_0706500	MAL7P1.204	P. falciparum 3D7	Pf3D7_07_v3: 309,902 - 315,022 (-)	protein coding	conserved Plasmodium protein, unknown function	OK	1	0.8463968	1.798005	698	388	0.0113786633	3.927222e-04	-6.138799
PF3D7_0833300	MAL7P1.214	P. falciparum 3D7	Pf3D7_08_v3: 1,429,330 - 1,430,514 (+)	protein coding	erythrocyte membrane protein 1 (PfEMP1), exon2, pseudogene	OK	1	1.6987002	3.246084	639	197	0.0037018636	4.883196e-05	-8.454333
PF3D7_0831800	MAL7P1.231	P. falciparum 3D7	Pf3D7_08_v3: 1,374,236 - 1,375,299 (-)	protein coding	histidine-rich protein II (HRPII)	OK	1	1.9136165	3.767523	4359	1157	0.0048973116	7.545457e-05	-7.921774
PF3D7_0707900	MAL7P1.24	P. falciparum 3D7	Pf3D7_07_v3: 366,929 - 367,708 (+)	protein coding	large ribosomal subunit processing protein, putative	OK	1	1.3260142	2.507091	426	170	0.0049006278	7.704276e-05	-7.896989
PF3D7_0709000	MAL7P1.27	P. falciparum 3D7	Pf3D7_07_v3: 403,222 - 406,317 (+)	protein coding	chloroquine resistance transporter (CRT)	OK	1	1.4982843	2.825065	1115	395	0.0022918510	1.858163e-05	-9.745460
PF3D7_0701400	MAL7P1.3	P. falciparum 3D7	Pf3D7_07_v3: 65,718 - 66,854 (-)	protein coding	Plasmodium exported protein (hyp5), unknown function, pseudogene	OK	1	0.6179043	1.534644	224	146	0.0370619924	3.673201e-03	-4.191792
PF3D7_0705700	MAL7P1.300	P. falciparum 3D7	Pf3D7_07_v3: 285,472 - 286,166 (-)	protein coding	40S ribosomal protein S29, putative	OK	1	0.7762352	1.712656	4095	2391	0.0448737343	5.222025e-03	-3.922572
PF3D7_0706400	MAL7P1.320	P. falciparum 3D7	Pf3D7_07_v3: 306,855 - 307,133 (-)	protein coding	ribosomal protein, L37e, putative	OK	1	0.9401565	1.918736	3112	1622	0.0043054791	6.341259e-05	-8.131144
PF3D7_0711100	MAL7P1.34	P. falciparum 3D7	Pf3D7_07_v3: 492,519 - 493,232 (-)	protein coding	conserved Plasmodium membrane protein, unknown function	OK	1	1.1689150	2.248425	773	344	0.0031580509	3.652245e-05	-8.826142
PF3D7_0711300	MAL7P1.36	P. falciparum 3D7	Pf3D7_07_v3: 499,336 - 499,695 (+)	protein coding	conserved Plasmodium protein, unknown function	OK	1	0.8841902	1.845728	616	334	0.0278198862	2.091267e-03	-4.641265
PF3D7_0712800	MAL7P1.55	P. falciparum 3D7	Pf3D7_07_v3: 581,386 - 588,923 (-)	protein coding	erythrocyte membrane protein 1, PfEMP1 (VAR)	OK	1	0.8683890	1.825623	244	134	0.0298875499	2.419520e-03	-4.522608
PF3D7_0712900	MAL7P1.56	P. falciparum 3D7	Pf3D7_07_v3: 590,326 - 597,733 (-)	protein coding	erythrocyte membrane protein 1, PfEMP1 (VAR)	OK	1	1.0478472	2.067443	652	315	0.0285696940	2.168282e-03	-4.611676
PF3D7_0713200	MAL7P1.59	P. falciparum 3D7	Pf3D7_07_v3: 607,111 - 607,785 (-)	protein coding	RESA-like protein	OK	1	1.7095283	3.270539	484	148	0.0186513250	9.942430e-04	-5.274193
PF3D7_0702000	MAL7P1.6	P. falciparum 3D7	Pf3D7_07_v3: 84,797 - 85,674 (+)	protein coding	Plasmodium exported protein (hyp12), unknown function	OK	1	1.3003786	2.462935	810	329	0.0260364101	1.816056e-03	-4.757729
PF3D7_0713300	MAL7P1.61	P. falciparum 3D7	Pf3D7_07_v3: 609,297 - 610,522 (+)	protein coding	erythrocyte membrane protein 1 (PfEMP1), pseudogene (VAR)	OK	1	2.4571246	5.491212	954	174	0.0008310201	7.700726e-07	-15.336859
PF3D7_0716200	MAL7P1.76	P. falciparum 3D7	Pf3D7_07_v3: 712,469 - 714,967 (+)	protein coding	conserved Plasmodium protein, unknown function	OK	1	1.2519392	2.381613	1073	450	0.0079368945	1.893152e-04	-6.884715
PF3D7_0809500	MAL8P1.114	P. falciparum 3D7	Pf3D7_08_v3: 478,512 - 478,826 (-)	protein coding	histone acetyltransferase subunit NuA4, putative	OK	1	0.6826951	1.605136	231	144	0.0370619924	3.696823e-03	-4.186812
PF3D7_0831000	MAL8P1.2	P. falciparum 3D7	Pf3D7_08_v3: 1,321,417 - 1,322,825 (+)	protein coding	Plasmodium exported protein (PHISTb), unknown function (GEXP09)	OK	1	0.9499337	1.931784	207	107	0.0124837636	4.669568e-04	-5.970811
PF3D7_0805400	MAL8P1.200	P. falciparum 3D7	Pf3D7_08_v3: 303,370 - 304,596 (-)	protein coding	acetyltransferase, putative	OK	1	0.5351337	1.449076	259	179	0.0424216480	4.645377e-03	-4.011197
PF3D7_0805600	MAL8P1.202	P. falciparum 3D7	Pf3D7_08_v3: 312,034 - 312,960 (+)	protein coding	PAP2-like protein, putative	OK	1	1.0676636	2.096036	1861	888	0.0178788245	9.110641e-04	-5.351830
PF3D7_0701000	MAL8P1.209	P. falciparum 3D7	Pf3D7_07_v3: 52,086 - 53,636 (+)	protein coding	erythrocyte membrane protein 1 (PfEMP1), pseudogene	OK	1	1.3732225	2.590486	878	339	0.0137027329	5.719789e-04	-5.778092								MAL8P1.207	MAL8P1.207_9601	OK	1	1.7926226	3.464441	1717	496	0.0025153838	2.287708e-05	-9.454141
PF3D7_0700100	MAL8P1.220	P. falciparum 3D7	Pf3D7_07_v3: 20,307 - 28,083 (+)	protein coding	erythrocyte membrane protein 1, PfEMP1 (VAR)	OK	1	1.3001898	2.462613	1181	480	0.0101619083	3.270501e-04	-6.319982								MAL8P1.335	MAL8P1.335_252	OK	1	2.7942647	6.936773	1157	167	0.0008310201	1.080002e-06	-14.626164
PF3D7_0830700	MAL8P1.3	P. falciparum 3D7	Pf3D7_08_v3: 1,307,053 - 1,307,924 (+)	protein coding	Plasmodium exported protein (hyp9), unknown function	OK	1	0.8343565	1.783062	588	330	0.0080052720	1.944508e-04	-6.856217								MAL8P1.4	MAL8P1.4_1010	OK	1	1.6018133	3.035246	707	233	0.0012838029	3.509568e-06	-12.383368
PF3D7_0818400	MAL8P1.67	P. falciparum 3D7	Pf3D7_08_v3: 835,978 - 836,848 (-)	protein coding	nucleolar preribosomal assembly protein, putative (UTP24)	OK	1	0.7533396	1.685690	551	327	0.0420764505	4.592370e-03	-4.019937								PF3D7_0830600	MAL8P1.4	P. falciparum 3D7	Pf3D7_08_v3: 1,303,323 - 1,304,813 (+)	protein coding	Plasmodium exported protein (PHISTc), unknown function
PF3D7_0817900	MAL8P1.72	P. falciparum 3D7	Pf3D7_08_v3: 816,803 - 817,102 (-)	protein coding	high mobility group protein B2 (HMGB2)	OK	1	1.2063918	2.307598	2320	1005	0.0086052161	2.394657e-04	-6.637545
PF3D7_0702200	PF07_0005	P. falciparum 3D7	Pf3D7_07_v3: 91,867 - 93,141 (-)	protein coding	lysophospholipase, putative	OK	1	0.9541162	1.937392	475	245	0.0112617555	3.825822e-04	-6.164468
PF3D7_0702300	PF07_0006	P. falciparum 3D7	Pf3D7_07_v3: 96,761 - 98,730 (+)	protein coding	sporozoite threonine and asparagine-rich protein (STARP)	OK	1	1.4050594	2.648287	274	104	0.0027174490	2.651649e-05	-9.251940
PF3D7_0702500	PF07_0008	P. falciparum 3D7	Pf3D7_07_v3: 104,957 - 105,989 (-)	protein coding	Plasmodium exported protein, unknown function	OK	1	1.0450477	2.063435	2122	1028	0.0298875499	2.383138e-03	-4.534861
PF3D7_0710200	PF07_0042	P. falciparum 3D7	Pf3D7_07_v3: 463,105 - 471,837 (+)	protein coding	conserved Plasmodium protein, unknown function	OK	1	0.7421036	1.672613	760	454	0.0273870054	2.013820e-03	-4.672254
PF3D7_0715800	PF07_0064	P. falciparum 3D7	Pf3D7_07_v3: 695,600 - 696,904 (-)	protein coding	drug/metabolite exporter, drug/metabolite transporter	OK	1	0.6894542	1.612673	319	198	0.0298148918	2.359762e-03	-4.542842
PF3D7_0719600	PF07_0079	P. falciparum 3D7	Pf3D7_07_v3: 858,742 - 859,492 (-)	protein coding	60S ribosomal protein L11a, putative	OK	1	1.0676773	2.096056	3648	1740	0.0084338434	2.163031e-04	-6.743707
PF3D7_0719700	PF07_0080	P. falciparum 3D7	Pf3D7_07_v3: 861,583 - 862,487 (+)	protein coding	40S ribosomal protein S10, putative	OK	1	0.5991435	1.514817	3626	2394	0.0319869968	2.762881e-03	-4.416047
PF3D7_0720200	PF07_0084	P. falciparum 3D7	Pf3D7_07_v3: 879,454 - 879,946 (+)	protein coding	conserved Plasmodium protein, unknown function	OK	1	0.4815711	1.396263	379	271	0.0400551949	4.169099e-03	-4.093928
PF3D7_0721600	PF07_0088	P. falciparum 3D7	Pf3D7_07_v3: 931,459 - 932,164 (-)	protein coding	40S ribosomal protein S5, putative	OK	1	0.6547120	1.574302	3338	2120	0.0309371527	2.633068e-03	-4.454535
PF3D7_0723600	PF07_0099	P. falciparum 3D7	Pf3D7_07_v3: 986,598 - 987,365 (+)	protein coding	conserved Plasmodium protein, unknown function	OK	1	0.5140315	1.428035	307	215	0.0358226052	3.404895e-03	-4.250945
PF3D7_0726100	PF07_0107	P. falciparum 3D7	Pf3D7_07_v3: 1,093,566 - 1,096,122 (-)	protein coding	Plasmodium exported protein, unknown function	OK	1	1.8080446	3.501674	652	186	0.0029892743	3.267678e-05	-8.972179
PF3D7_0825500	PF08_0026	P. falciparum 3D7	Pf3D7_08_v3: 1,098,484 - 1,100,376 (+)	protein coding	conserved protein, unknown function	OK	1	1.3778768	2.598856	416	160	0.0021384544	1.622969e-05	-9.939213
PF3D7_0824900	PF08_0027	P. falciparum 3D7	Pf3D7_08_v3: 1,080,055 - 1,082,991 (-)	protein coding	conserved Plasmodium protein, unknown function	OK	1	0.6004946	1.516236	275	181	0.0278198862	2.081973e-03	-4.644917
PF3D7_0821700	PF08_0039	P. falciparum 3D7	Pf3D7_08_v3: 973,586 - 974,267 (+)	protein coding	60S ribosomal protein L22, putative	OK	1	0.9832313	1.976888	1997	1010	0.0206436735	1.208629e-03	-5.103256
PF3D7_0821100	PF08_0044	P. falciparum 3D7	Pf3D7_08_v3: 953,448 - 956,314 (+)	protein coding	protein kinase 1 (PK1)	OK	1	0.7358453	1.665373	439	264	0.0273870054	2.024085e-03	-4.668072
PF3D7_0820000	PF08_0048	P. falciparum 3D7	Pf3D7_08_v3: 900,742 - 907,714 (-)	protein coding	Snf2-related CBP activator, putative (SRCAP)	OK	1	0.9405120	1.919209	307	160	0.0085439068	2.300401e-04	-6.679300
PF3D7_0819900	PF08_0049	P. falciparum 3D7	Pf3D7_08_v3: 899,004 - 899,657 (-)	protein coding	U6 snRNA-associated Sm-like protein LSm3, putative (LSM3)	OK	1	0.6177455	1.534475	733	477	0.0350932878	3.246205e-03	-4.288377
PF3D7_0818800	PF08_0055	P. falciparum 3D7	Pf3D7_08_v3: 855,654 - 856,742 (-)	protein coding	U3 small nucleolar ribonucleoprotein protein, putative	OK	1	0.6833791	1.605897	708	441	0.0337538673	3.066464e-03	-4.333268
PF3D7_0814000	PF08_0075	P. falciparum 3D7	Pf3D7_08_v3: 680,957 - 681,809 (+)	protein coding	60S ribosomal protein L13-2, putative	OK	1	0.7566085	1.689514	3676	2176	0.0136350206	5.595389e-04	-5.798771
PF3D7_0812500	PF08_0086	P. falciparum 3D7	Pf3D7_08_v3: 626,069 - 628,945 (-)	protein coding	RNA binding protein, putative	OK	1	0.7801135	1.717266	549	320	0.0085439068	2.297105e-04	-6.680794
PF3D7_0808600	PF08_0107	P. falciparum 3D7	Pf3D7_08_v3: 431,165 - 439,051 (+)	protein coding	erythrocyte membrane protein 1, PfEMP1 (VAR)	OK	1	1.2530532	2.383453	485	203	0.0141890426	6.025343e-04	-5.729351
PF3D7_0800200	PF08_0141	P. falciparum 3D7	Pf3D7_08_v3: 29,700 - 39,033 (-)	protein coding	erythrocyte membrane protein 1, PfEMP1 (VAR)	OK	1	0.7021331	1.626908	198	122	0.0425586185	4.691138e-03	-4.003738
PF3D7_1000100	PF10_0001	P. falciparum 3D7	Pf3D7_10_v3: 28,490 - 36,164 (+)	protein coding	erythrocyte membrane protein 1, PfEMP1 (VAR)	OK	1	0.9592302	1.944272	823	423	0.0362627502	3.512258e-03	-4.226685
PF3D7_1001100.1	PF10_0014	P. falciparum 3D7	Pf3D7_10_v3: 67,807 - 68,961 (-)	protein coding	acyl-CoA binding protein, isoform 1, ACBP1 (ACBP1)	OK	1	0.8138113	1.757849	565	321	0.0350932878	3.228652e-03	-4.292640
PF3D7_1001200	PF10_0016	P. falciparum 3D7	Pf3D7_10_v3: 70,547 - 70,819 (-)	protein coding	acyl-CoA binding protein, isoform 2, ACBP2 (ACBP2)	OK	1	1.5652506	2.959289	2234	755	0.0014425239	6.058420e-06	-11.455981								PF3D7_1001100.2	PF10_0014	P. falciparum 3D7	Pf3D7_10_v3: 67,807 - 68,961 (-)	protein coding	acyl-CoA binding protein, isoform 1, ACBP1 (ACBP1)
PF3D7_1001400	PF10_0018	P. falciparum 3D7	Pf3D7_10_v3: 74,661 - 77,572 (-)	protein coding	alpha/beta hydrolase, putative	OK	1	1.6016404	3.034882	767	253	0.0027174490	2.614957e-05	-9.270864
PF3D7_1001500	PF10_0019	P. falciparum 3D7	Pf3D7_10_v3: 81,416 - 81,739 (-)	protein coding	early transcribed membrane protein 10.1 (ETRAMP10)	OK	1	2.6974911	6.486729	7772	1198	0.0016875842	1.065808e-05	-10.563085
PF3D7_1001700	PF10_0021	P. falciparum 3D7	Pf3D7_10_v3: 92,573 - 93,526 (-)	protein coding	Plasmodium exported protein (PHISTc), unknown function	OK	1	1.2829288	2.433325	1396	574	0.0038289697	5.181705e-05	-8.380020
PF3D7_1002000	PF10_0024	P. falciparum 3D7	Pf3D7_10_v3: 103,118 - 104,683 (-)	protein coding	Plasmodium exported protein (hyp2), unknown function	OK	1	1.2811970	2.430405	345	142	0.0029828664	3.072342e-05	-9.053965
PF3D7_1003500	PF10_0038	P. falciparum 3D7	Pf3D7_10_v3: 160,316 - 160,962 (-)	protein coding	40S ribosomal protein S20e, putative	OK	1	3.1874421	9.109944	1625	178	0.0002842794	5.544046e-08	-22.108773
PF3D7_1004500	PF10_0048	P. falciparum 3D7	Pf3D7_10_v3: 213,986 - 214,594 (-)	protein coding	conserved Plasmodium protein, unknown function	OK	1	0.4611711	1.376659	786	571	0.0470502633	5.660318e-03	-3.862039
PF3D7_1009000	PF10_0087	P. falciparum 3D7	Pf3D7_10_v3: 371,293 - 372,117 (+)	protein coding	diphthine synthase	OK	1	0.9779928	1.969723	350	178	0.0202634082	1.146344e-03	-5.149228
PF3D7_1009200	PF10_0089	P. falciparum 3D7	Pf3D7_10_v3: 374,864 - 377,611 (+)	protein coding	small subunit rRNA synthesis-associated protein, putative	OK	1	0.5138259	1.427832	146	102	0.0427503648	4.774074e-03	-3.990419
PF3D7_1011400	PF10_0111	P. falciparum 3D7	Pf3D7_10_v3: 441,140 - 441,955 (-)	protein coding	proteasome subunit beta type-5	OK	1	0.8151569	1.759489	1175	668	0.0370619924	3.650452e-03	-4.196622
PF3D7_1016400	PF10_0160	P. falciparum 3D7	Pf3D7_10_v3: 656,709 - 659,027 (-)	protein coding	serine/threonine protein kinase, FIKK family (FIKK10.1)	OK	1	0.8789050	1.838979	1659	902	0.0150444491	6.959485e-04	-5.595814
PF3D7_1016700	PF10_0162	P. falciparum 3D7	Pf3D7_10_v3: 669,202 - 671,853 (-)	protein coding	Plasmodium exported protein (PHISTc), unknown function	OK	1	1.1433134	2.208878	268	121	0.0150444491	6.942174e-04	-5.598103
PF3D7_1019400	PF10_0187	P. falciparum 3D7	Pf3D7_10_v3: 786,503 - 787,008 (+)	protein coding	60S ribosomal protein L30e, putative	OK	1	1.2857411	2.438073	1954	801	0.0056010357	1.012113e-04	-7.578086
PF3D7_1022900	PF10_0222	P. falciparum 3D7	Pf3D7_10_v3: 958,939 - 959,896 (-)	protein coding	PfMNL-3 mitoNEET-like iron-sulfur protein, putative	OK	1	0.9702891	1.959233	260	133	0.0096359308	2.902239e-04	-6.440335
PF3D7_1025200	PF10_0246a	P. falciparum 3D7	Pf3D7_10_v3: 1,055,744 - 1,057,030 (-)	protein coding	conserved Plasmodium protein, unknown function	OK	1	0.6124010	1.528801	274	180	0.0249059189	1.719201e-03	-4.803409
PF3D7_1027100	PF10_0266	P. falciparum 3D7	Pf3D7_10_v3: 1,133,838 - 1,136,156 (-)	protein coding	small subunit rRNA processing stabilizing factor, putative	OK	1	0.9319393	1.907839	504	264	0.0186513250	9.927012e-04	-5.275566
PF3D7_1028300	PF10_0277	P. falciparum 3D7	Pf3D7_10_v3: 1,168,010 - 1,168,957 (-)	protein coding	nucleolar preribosomal assembly protein, putative	OK	1	0.9091474	1.877935	671	357	0.0123934193	4.568590e-04	-5.991842
PF3D7_1028400	PF10_0278	P. falciparum 3D7	Pf3D7_10_v3: 1,169,940 - 1,171,391 (+)	protein coding	nucleolar preribosomal assembly protein, putative	OK	1	0.8487069	1.800886	419	233	0.0166202650	8.107010e-04	-5.456685
PF3D7_1033400	PF10_0325	P. falciparum 3D7	Pf3D7_10_v3: 1,339,762 - 1,340,628 (+)	protein coding	haloacid dehalogenase-like hydrolase, putative	OK	1	1.1778001	2.262316	1310	579	0.0036155730	4.442699e-05	-8.573875
PF3D7_1035900	PF10_0351	P. falciparum 3D7	Pf3D7_10_v3: 1,423,983 - 1,425,683 (+)	protein coding	probable protein, unknown function (M566)	OK	1	2.1115351	4.321509	756	175	0.0043054791	6.415591e-05	-8.116970
PF3D7_1036500	PF10_0357	P. falciparum 3D7	Pf3D7_10_v3: 1,441,901 - 1,443,568 (+)	protein coding	probable protein, unknown function	OK	1	0.8060483	1.748416	573	328	0.0414035031	4.451956e-03	-4.043630
PF3D7_1037300	PF10_0366	P. falciparum 3D7	Pf3D7_10_v3: 1,477,940 - 1,478,845 (-)	protein coding	ADP/ATP transporter on adenylate translocase	OK	1	1.2794440	2.427454	460	189	0.0267049618	1.914211e-03	-4.714092
PF3D7_1037700	PF10_0370	P. falciparum 3D7	Pf3D7_10_v3: 1,495,973 - 1,496,658 (+)	protein coding	enhancer of rudimentary homolog, putative (ERH)	OK	1	1.5099686	2.848038	659	231	0.0016875842	1.036281e-05	-10.605975
PF3D7_1039000	PF10_0380	P. falciparum 3D7	Pf3D7_10_v3: 1,568,709 - 1,571,815 (+)	protein coding	serine/threonine protein kinase, FIKK family (FIKK10.2)	OK	1	0.6872500	1.610211	251	156	0.0204488560	1.182442e-03	-5.122258
PF3D7_1039300	PF10_0383	P. falciparum 3D7	Pf3D7_10_v3: 1,581,698 - 1,582,711 (-)	protein coding	Plasmodium repeat_MYXSPDY protein	OK	1	2.0211009	4.058934	689	170	0.0187480161	1.019724e-03	-5.251840
PF3D7_1039400	PF10_0387	P. falciparum 3D7	Pf3D7_10_v3: 1,587,152 - 1,588,498 (-)	protein coding	erythrocyte membrane protein 1 (PfEMP1), pseudogene	OK	1	1.7341014	3.326722	369	111	0.0355808270	3.334594e-03	-4.267288
PF3D7_1039600	PF10_0388	P. falciparum 3D7	Pf3D7_10_v3: 1,590,146 - 1,590,973 (+)	protein coding	RESA-like protein, pseudogene	OK	1	1.2810219	2.430110	365	150	0.0299091450	2.433700e-03	-4.517887
PF3D7_1100200	PF11_0008	P. falciparum 3D7	Pf3D7_11_v3: 32,666 - 42,386 (-)	protein coding	erythrocyte membrane protein 1, PfEMP1 (VAR)	OK	1	1.3581133	2.563497	1340	523	0.0031580509	3.622726e-05	-8.836725
PF3D7_1100300	PF11_0009	P. falciparum 3D7	Pf3D7_11_v3: 45,056 - 46,233 (+)	protein coding	rifin (RIF)	OK	1	1.4458774	2.724285	282	103	0.0022918510	1.799311e-05	-9.791237
PF3D7_1100900	PF11_0016	P. falciparum 3D7	Pf3D7_11_v3: 60,928 - 61,769 (-)	protein coding	RESA-like protein, pseudogene	OK	1	1.3016928	2.465180	867	352	0.0085439068	2.274646e-04	-6.691042
PF3D7_1102000	PF11_0033	P. falciparum 3D7	Pf3D7_11_v3: 96,964 - 99,609 (+)	protein coding	hypothetical protein	OK	1	1.8072964	3.499858	679	194	0.0415046542	4.484963e-03	-4.037988
PF3D7_1103700	PF11_0048	P. falciparum 3D7	Pf3D7_11_v3: 160,115 - 160,852 (+)	protein coding	casein kinase II beta chain (CK2beta1)	OK	1	0.5864129	1.501509	907	604	0.0296484340	2.330515e-03	-4.552951
PF3D7_1105400	PF11_0065	P. falciparum 3D7	Pf3D7_11_v3: 235,597 - 237,097 (-)	protein coding	40S ribosomal protein S4, putative	OK	1	1.3556711	2.559161	2613	1021	0.0054635364	9.082858e-05	-7.703325
PF3D7_1111300	PF11_0119	P. falciparum 3D7	Pf3D7_11_v3: 442,959 - 443,828 (-)	protein coding	SNARE protein, putative (GS27)	OK	1	0.4892981	1.403762	321	228	0.0485562262	5.992754e-03	-3.819418
PF3D7_1113200	PF11_0140	P. falciparum 3D7	Pf3D7_11_v3: 517,311 - 517,985 (+)	protein coding	conserved Plasmodium protein, unknown function	OK	1	0.6478614	1.566844	397	253	0.0432277627	4.843009e-03	-3.979539
PF3D7_1114700	PF11_0156	P. falciparum 3D7	Pf3D7_11_v3: 555,514 - 558,668 (+)	protein coding	serine/threonine protein kinase, putative (CLK3)	OK	1	0.6214276	1.538397	555	361	0.0326694056	2.904472e-03	-4.376262
PF3D7_1115300	PF11_0161	P. falciparum 3D7	Pf3D7_11_v3: 581,250 - 582,698 (-)	protein coding	cysteine proteinase falcipain 2b (FP2B)	OK	1	0.9837109	1.977545	2088	1056	0.0296484340	2.316887e-03	-4.557708
PF3D7_1116200.2	PF11_0169	P. falciparum 3D7	Pf3D7_11_v3: 615,744 - 617,186 (-)	protein coding	pyridoxine biosynthesis protein PDX2 (PDX2)	OK	1	0.8140158	1.758098	356	202	0.0166883249	8.172273e-04	-5.449439								PF3D7_1116200.2	PF11_0169	P. falciparum 3D7	Pf3D7_11_v3: 615,744 - 617,186 (-)	protein coding	pyridoxine biosynthesis protein PDX2 (PDX2)
PF3D7_1119500	PF11_0202	P. falciparum 3D7	Pf3D7_11_v3: 736,069 - 737,735 (+)	protein coding	clathrin coat assembly protein, putative	OK	1	1.1453474	2.211994	315	142	0.0222264228	1.437850e-03	-4.954128
PF3D7_1119700	PF11_0204	P. falciparum 3D7	Pf3D7_11_v3: 744,874 - 745,932 (+)	protein coding	conserved Plasmodium protein, unknown function	OK	1	0.7389143	1.668919	448	268	0.0222264228	1.422605e-03	-4.963204
PF3D7_1120100	PF11_0208	P. falciparum 3D7	Pf3D7_11_v3: 761,695 - 762,818 (+)	protein coding	phosphoglycerate mutase, putative (PGM1)	OK	1	0.6651243	1.585705	2338	1474	0.0469464885	5.614144e-03	-3.868172
PF3D7_1124100	PF11_0252	P. falciparum 3D7	Pf3D7_11_v3: 951,382 - 956,343 (-)	protein coding	neutral-sphingomyelinase activation factor protein, putative	OK	1	0.5174523	1.431425	514	359	0.0360787751	3.465816e-03	-4.237078
PF3D7_1125900	PF11_0269	P. falciparum 3D7	Pf3D7_11_v3: 1,013,466 - 1,013,747 (+)	protein coding	conserved Plasmodium protein, unknown function	OK	1	0.7323839	1.661382	554	334	0.0106038091	3.468178e-04	-6.261461
PF3D7_1126400	PF11_0274	P. falciparum 3D7	Pf3D7_11_v3: 1,030,679 - 1,031,481 (+)	protein coding	large ribosomal subunit processing factor, putative	OK	1	0.7222784	1.649785	354	214	0.0143237559	6.267229e-04	-5.692673
PF3D7_1128200	PF11_0293	P. falciparum 3D7	Pf3D7_11_v3: 1,097,117 - 1,097,527 (+)	protein coding	multiprotein bridging factor type 1, putative (MBF1)	OK	1	0.7969149	1.737382	618	356	0.0214939278	1.332204e-03	-5.019331
PF3D7_1129900	PF11_0310	P. falciparum 3D7	Pf3D7_11_v3: 1,156,437 - 1,158,266 (+)	protein coding	transporter, putative	OK	1	0.7180595	1.644968	743	452	0.0309273252	2.620755e-03	-4.458293
PF3D7_1133000	PF11_0340	P. falciparum 3D7	Pf3D7_11_v3: 1,275,574 - 1,275,663 (+)	protein coding	conserved Plasmodium protein, unknown function	OK	1	0.5255426	1.439475	255	177	0.0330723120	2.964197e-03	-4.360112
PF3D7_1133700	PF11_0347	P. falciparum 3D7	Pf3D7_11_v3: 1,302,173 - 1,305,987 (+)	protein coding	conserved Plasmodium protein, unknown function	OK	1	1.3770722	2.597407	1632	628	0.0029892743	3.284147e-05	-8.965536
PF3D7_1135800	PF11_0369	P. falciparum 3D7	Pf3D7_11_v3: 1,397,506 - 1,397,985 (+)	protein coding	conserved Plasmodium protein, unknown function	OK	1	0.6294808	1.547008	289	187	0.0311272079	2.654868e-03	-4.447928
PF3D7_1137100	PF11_0382	P. falciparum 3D7	Pf3D7_11_v3: 1,462,168 - 1,463,070 (+)	protein coding	mitochondrial ribosomal protein S9 precursor, putative	OK	1	0.8029608	1.744678	400	229	0.0112811150	3.852784e-04	-6.157569
PF3D7_1142500	PF11_0437	P. falciparum 3D7	Pf3D7_11_v3: 1,705,696 - 1,706,573 (-)	protein coding	60S ribosomal protein L28, putative	OK	1	1.7271206	3.310664	1833	554	0.0121227666	4.425007e-04	-6.022655
PF3D7_1142600	PF11_0438	P. falciparum 3D7	Pf3D7_11_v3: 1,708,066 - 1,708,679 (-)	protein coding	60S ribosomal protein L35ae, putative	OK	1	1.4497470	2.731601	3661	1340	0.0095689116	2.834036e-04	-6.464492
PF3D7_1143400	PF11_0447	P. falciparum 3D7	Pf3D7_11_v3: 1,735,126 - 1,736,572 (+)	protein coding	translation initiation factor eIF-1A, putative	OK	1	0.7360509	1.665610	1396	838	0.0159065722	7.595458e-04	-5.515818
PF3D7_1146900	PF11_0479a	P. falciparum 3D7	Pf3D7_11_v3: 1,856,390 - 1,857,656 (+)	protein coding	conserved Plasmodium membrane protein, unknown function	OK	1	0.5733565	1.487981	156	105	0.0231701346	1.553329e-03	-4.888641
PF3D7_1147900	PF11_0487	P. falciparum 3D7	Pf3D7_11_v3: 1,907,055 - 1,907,708 (-)	protein coding	conserved Plasmodium protein, unknown function	OK	1	0.8268029	1.773750	859	484	0.0409597922	4.355362e-03	-4.060406
PF3D7_1148700	PF11_0503	P. falciparum 3D7	Pf3D7_11_v3: 1,934,333 - 1,935,582 (-)	protein coding	Plasmodium exported protein (PHISTc), unknown function (GEXP12)	OK	1	1.5379772	2.903871	950	327	0.0025153838	2.318117e-05	-9.435901								PF11_0489	PF11_0489_39	OK	1	1.8638280	3.639721	2040	560	0.0013420060	4.850040e-06	-11.825934
PF3D7_1148800	PF11_0504	P. falciparum 3D7	Pf3D7_11_v3: 1,941,348 - 1,942,588 (+)	protein coding	Plasmodium exported protein (hyp11), unknown function	OK	1	0.7374250	1.667197	282	169	0.0136350206	5.587202e-04	-5.800150								PF11_0490	PF11_0490_102	OK	1	1.0022840	2.003169	1376	687	0.0321753105	2.825660e-03	-4.398138
PF3D7_1148900	PF11_0505	P. falciparum 3D7	Pf3D7_11_v3: 1,945,778 - 1,946,047 (+)	protein coding	probable protein, unknown function	OK	1	2.4736692	5.554547	2818	507	0.0011307035	2.247513e-06	-13.190947
PF3D7_1149700	PF11_0514	P. falciparum 3D7	Pf3D7_11_v3: 2,004,754 - 2,005,011 (+)	protein coding	Plasmodium exported protein (PHISTa), unknown function	OK	1	0.6278645	1.545276	620	401	0.0444295268	5.123393e-03	-3.936954
PF3D7_1150300	PF11_0520	P. falciparum 3D7	Pf3D7_11_v3: 2,021,854 - 2,023,034 (-)	protein coding	rifin (RIF)	OK	1	1.4420550	2.717076	281	103	0.0119073381	4.239606e-04	-6.064130
PF3D7_1150400	PF11_0521	P. falciparum 3D7	Pf3D7_11_v3: 2,025,817 - 2,035,886 (+)	protein coding	erythrocyte membrane protein 1, PfEMP1 (VAR)	OK	1	2.0979890	4.281122	1974	461	0.0014425239	6.269718e-06	-11.399913
PF3D7_1101000	PF11_0522	P. falciparum 3D7	Pf3D7_11_v3: 64,441 - 64,842 (+)	protein coding	erythrocyte membrane protein 1 (PfEMP1), truncated	OK	1	1.3428909	2.536591	916	361	0.0206341575	1.204343e-03	-5.106335
PF3D7_1369700	PF13.0362	P. falciparum 3D7	Pf3D7_13_v3: 2,778,005 - 2,779,071 (-)	protein coding	U1 small nuclear ribonucleoprotein a, putative	OK	1	0.8627284	1.818474	406	223	0.0425904798	4.710042e-03	-4.000680
PF3D7_1300300	PF13_0003	P. falciparum 3D7	Pf3D7_13_v3: 33,959 - 44,742 (-)	protein coding	erythrocyte membrane protein 1, PfEMP1 (VAR)	OK	1	1.8753560	3.668921	2495	680	0.0170867781	8.509769e-04	-5.412965
PF3D7_1300400	PF13_0004	P. falciparum 3D7	Pf3D7_13_v3: 47,583 - 48,769 (+)	protein coding	rifin (RIF)	OK	1	1.3303133	2.514573	288	115	0.0037018636	4.772947e-05	-8.483081
PF3D7_1302600	PF13_0013	P. falciparum 3D7	Pf3D7_13_v3: 142,860 - 144,095 (-)	protein coding	deoxyhypusine hydroxylase (DOHH)	OK	1	1.0340022	2.047697	461	225	0.0090926679	2.586850e-04	-6.557819
PF3D7_1302800	PF13_0014	P. falciparum 3D7	Pf3D7_13_v3: 150,783 - 151,635 (-)	protein coding	40S ribosomal protein S7, putative	OK	1	1.3578242	2.562984	1341	523	0.0213366446	1.291611e-03	-5.045916
PF3D7_1309100	PF13_0049	P. falciparum 3D7	Pf3D7_13_v3: 418,820 - 420,121 (+)	protein coding	60S ribosomal protein L24, putative	OK	1	0.8343640	1.783071	5860	3286	0.0420378060	4.580556e-03	-4.021900
PF3D7_1310300	PF13_0055	P. falciparum 3D7	Pf3D7_13_v3: 455,792 - 456,535 (-)	protein coding	zinc finger protein, putative	OK	1	0.9712924	1.960596	404	206	0.0084338434	2.164087e-04	-6.743194
PF3D7_1312700	PF13_0071	P. falciparum 3D7	Pf3D7_13_v3: 532,270 - 533,958 (-)	protein coding	probable protein, unknown function	OK	1	0.9179459	1.889423	222	117	0.0315979046	2.708146e-03	-4.432028
PF3D7_1301400	PF13_0073	P. falciparum 3D7	Pf3D7_13_v3: 82,718 - 84,018 (+)	protein coding	Plasmodium exported protein (hyp12), unknown function	OK	1	1.6183637	3.070266	978	319	0.0143237559	6.298594e-04	-5.688033
PF3D7_1302000	PF13_0076	P. falciparum 3D7	Pf3D7_13_v3: 112,792 - 113,815 (-)	protein coding	Plasmodium exported protein, unknown function	OK	1	0.9613877	1.947182	1633	839	0.0096359308	2.939393e-04	-6.427440
PF3D7_1321800	PF13_0124	P. falciparum 3D7	Pf3D7_13_v3: 908,503 - 909,639 (+)	protein coding	SFT2-like protein, putative	OK	1	0.7256880	1.653689	685	414	0.0123622480	4.534760e-04	-5.999004
PF3D7_1323100	PF13_0129	P. falciparum 3D7	Pf3D7_13_v3: 965,486 - 966,280 (-)	protein coding	60S ribosomal protein L6, putative	OK	1	1.5324166	2.892700	1957	677	0.0016817323	8.218635e-06	-10.965860
PF3D7_1323400	PF13_0132	P. falciparum 3D7	Pf3D7_13_v3: 971,847 - 973,036 (-)	protein coding	60S ribosomal protein L23a, putative	OK	1	0.8820451	1.842986	3839	2083	0.0100184000	3.204295e-04	-6.340469
PF3D7_1324400	PF13_0138	P. falciparum 3D7	Pf3D7_13_v3: 1,021,509 - 1,022,537 (+)	protein coding	MSF1-like protein, putative	OK	1	0.8738839	1.832590	611	334	0.0071215164	1.505633e-04	-7.132306
PF3D7_1331800	PF13_0171	P. falciparum 3D7	Pf3D7_13_v3: 1,324,012 - 1,324,802 (+)	protein coding	60S ribosomal protein L23, putative	OK	1	0.9296733	1.904845	2620	1375	0.0100184000	3.178153e-04	-6.348688
PF3D7_1332700	PF13_0177	P. falciparum 3D7	Pf3D7_13_v3: 1,344,806 - 1,346,278 (-)	protein coding	DEAD/DEAH box ATP-dependent RNA helicase, putative	OK	1	0.8983023	1.863871	293	157	0.0112118213	3.788599e-04	-6.174082
PF3D7_1332800	PF13_0178	P. falciparum 3D7	Pf3D7_13_v3: 1,348,779 - 1,349,522 (+)	protein coding	translation initiation factor 6, putative	OK	1	0.7161055	1.642741	565	344	0.0098535993	3.026946e-04	-6.397760
PF3D7_1334200	PF13_0190	P. falciparum 3D7	Pf3D7_13_v3: 1,398,271 - 1,399,845 (+)	protein coding	chaperone binding protein, putative	OK	1	0.8270106	1.774006	767	432	0.0387447892	3.941691e-03	-4.137138
PF3D7_1334700	PF13_0194	P. falciparum 3D7	Pf3D7_13_v3: 1,411,100 - 1,411,708 (-)	protein coding	probable protein, unknown function	OK	1	0.8573101	1.811657	696	384	0.0246146471	1.694648e-03	-4.815440
PF3D7_1335700	PF13_0199	P. falciparum 3D7	Pf3D7_13_v3: 1,456,110 - 1,461,326 (-)	protein coding	conserved Plasmodium protein, unknown function	OK	1	0.7194804	1.646589	151	92	0.0241729061	1.659867e-03	-4.832815
PF3D7_1338200	PF13_0213	P. falciparum 3D7	Pf3D7_13_v3: 1,545,070 - 1,545,735 (-)	protein coding	60S ribosomal protein L6-2, putative	OK	1	0.6461479	1.564984	3238	2069	0.0348688344	3.175622e-03	-4.305674
PF3D7_1346500	PF13_0245	P. falciparum 3D7	Pf3D7_13_v3: 1,871,922 - 1,873,709 (+)	protein coding	conserved Plasmodium protein, unknown function	OK	1	0.5160912	1.430075	275	192	0.0468080521	5.550514e-03	-3.876714
PF3D7_1352100	PF13_0271	P. falciparum 3D7	Pf3D7_13_v3: 2,076,078 - 2,079,227 (-)	protein coding	ABC transporter, (heavy metal transporter family), putative	OK	1	0.5883658	1.503543	562	374	0.0301112562	2.502923e-03	-4.495266
PF3D7_1353100	PF13_0275	P. falciparum 3D7	Pf3D7_13_v3: 2,124,272 - 2,125,270 (-)	protein coding	Plasmodium exported protein, unknown function	OK	1	1.9026493	3.738992	1338	358	0.0144965878	6.496483e-04	-5.659334
PF3D7_1353200	PF13_0276	P. falciparum 3D7	Pf3D7_13_v3: 2,130,531 - 2,131,065 (+)	protein coding	membrane associated histidine-rich protein (MAHRP2)	OK	1	2.2245999	4.673812	1717	367	0.0041287412	5.737588e-05	-8.253656
PF3D7_1353300	PF13_0277	P. falciparum 3D7	Pf3D7_13_v3: 2,132,068 - 2,138,583 (-)	protein coding	conserved Plasmodium protein, unknown function	OK	1	0.7511237	1.683103	273	162	0.0440993368	5.052219e-03	-3.947520
PF3D7_1353500	PF13_0279	P. falciparum 3D7	Pf3D7_13_v3: 2,144,125 - 2,145,105 (+)	protein coding	transcription initiation factor TFIIH, putative	OK	1	0.6729703	1.594352	162	101	0.0204810979	1.188007e-03	-5.118181
PF3D7_1355300	PF13_0293	P. falciparum 3D7	Pf3D7_13_v3: 2,195,449 - 2,196,978 (+)	protein coding	histone-lysine N-methyltransferase, putative (SET6)	OK	1	0.6959814	1.619986	195	121	0.0321588614	2.795658e-03	-4.406642
PF3D7_1360400	PF13_0319	P. falciparum 3D7	Pf3D7_13_v3: 2,411,357 - 2,412,298 (+)	protein coding	conserved Plasmodium protein, unknown function	OK	1	0.7740555	1.710070	308	180	0.0426287222	4.721974e-03	-3.998756
PF3D7_1366000	PF13_0347	P. falciparum 3D7	Pf3D7_13_v3: 2,635,213 - 2,635,488 (+)	protein coding	conserved Plasmodium protein, unknown function	OK	1	0.9945442	1.992451	498	250	0.0447386479	5.190136e-03	-3.927189
PF3D7_1366400	PF13_0348	P. falciparum 3D7	Pf3D7_13_v3: 2,655,277 - 2,659,065 (-)	protein coding	rhoptry protein (Rhop148)	OK	1	0.6487900	1.567853	510	325	0.0252592092	1.752441e-03	-4.787420
PF3D7_1400100	PF14_0001	P. falciparum 3D7	Pf3D7_14_v3: 1,393 - 5,343 (+)	protein coding	erythrocyte membrane protein 1 (PfEMP1), truncated, pseudogene	OK	1	0.8257839	1.772498	1026	579	0.0444295268	5.130189e-03	-3.935953
PF3D7_1401100	PF14_0013	P. falciparum 3D7	Pf3D7_14_v3: 41,289 - 43,093 (-)	protein coding	DnaJ protein, putative	OK	1	1.8203164	3.531586	665	188	0.0273870054	2.023241e-03	-4.668415
PF3D7_1402300	PF14_0025	P. falciparum 3D7	Pf3D7_14_v3: 85,883 - 87,883 (-)	protein coding	26S proteasome regulatory subunit (RPN6)	OK	1	0.8356651	1.784680	1211	679	0.0370619924	3.681829e-03	-4.189969
PF3D7_1404800	PF14_0045	P. falciparum 3D7	Pf3D7_14_v3: 163,990 - 166,854 (-)	protein coding	conserved Plasmodium protein, unknown function	OK	1	0.9110092	1.880360	1610	856	0.0458681680	5.370902e-03	-3.901412
PF3D7_1407800	PF14_0075	P. falciparum 3D7	Pf3D7_14_v3: 283,086 - 284,435 (+)	protein coding	plasmepsin IV (PM4)	OK	1	1.5153409	2.858664	2316	810	0.0016817323	8.508945e-06	-10.911283
PF3D7_1408000	PF14_0077	P. falciparum 3D7	Pf3D7_14_v3: 293,471 - 294,832 (+)	protein coding	plasmepsin II	OK	1	1.0860293	2.122890	1810	853	0.0054980455	9.590614e-05	-7.640178
PF3D7_1410200	PF14_0100	P. falciparum 3D7	Pf3D7_14_v3: 400,418 - 402,994 (+)	protein coding	cytidine triphosphate synthetase	OK	1	0.5449226	1.458942	299	205	0.0474089850	5.739794e-03	-3.851607
PF3D7_1411800	PF14_0116	P. falciparum 3D7	Pf3D7_14_v3: 477,469 - 478,887 (-)	protein coding	conserved Plasmodium protein, unknown function	OK	1	0.6100992	1.526364	232	152	0.0480361315	5.885164e-03	-3.832926
PF3D7_1412300	PF14_0122	P. falciparum 3D7	Pf3D7_14_v3: 491,494 - 492,221 (-)	protein coding	nuclear transport factor 2, putative	OK	1	1.1801124	2.265944	2215	978	0.0025062995	2.173877e-05	-9.524927
PF3D7_1414300	PF14_0141	P. falciparum 3D7	Pf3D7_14_v3: 570,802 - 571,461 (+)	protein coding	60S ribosomal protein L10, putative	OK	1	0.8855529	1.847473	3203	1734	0.0387447892	3.917495e-03	-4.141894
PF3D7_1414900	PF14_0147	P. falciparum 3D7	Pf3D7_14_v3: 601,981 - 605,559 (-)	protein coding	ATP-dependent protease, putative	OK	1	1.0312339	2.043772	159	78	0.0073131842	1.599016e-04	-7.066600
PF3D7_1418900	PF14_0183b	P. falciparum 3D7	Pf3D7_14_v3: 783,078 - 785,819 (-)	protein coding	DEAD/DEAH box ATP-dependent RNA helicase, putative	OK	1	0.8785913	1.838579	381	207	0.0094090365	2.754362e-04	-6.493547
PF3D7_1422700	PF14_0217	P. falciparum 3D7	Pf3D7_14_v3: 913,819 - 917,391 (+)	protein coding	conserved Plasmodium protein, unknown function	OK	1	1.1847453	2.273233	262	115	0.0062061028	1.155093e-04	-7.427400
PF3D7_1423300	PF14_0224	P. falciparum 3D7	Pf3D7_14_v3: 936,168 - 941,638 (+)	protein coding	serine/threonine protein phosphatase (PP7)	OK	1	0.7446202	1.675533	1141	681	0.0470502633	5.666770e-03	-3.861186
PF3D7_1425900	PF14_0239	P. falciparum 3D7	Pf3D7_14_v3: 1,012,696 - 1,014,265 (-)	protein coding	conserved Plasmodium protein, unknown function	OK	1	0.7962038	1.736526	453	261	0.0199265307	1.123433e-03	-5.166837
PF3D7_1426100	PF14_0241	P. falciparum 3D7	Pf3D7_14_v3: 1,018,745 - 1,019,260 (-)	protein coding	basic transcription factor 3b, putative	OK	1	0.7625283	1.696461	1685	993	0.0170867781	8.536985e-04	-5.410094
PF3D7_1426200	PF14_0242	P. falciparum 3D7	Pf3D7_14_v3: 1,021,652 - 1,022,857 (-)	protein coding	arginine methyltransferase 1 (PRMT1)	OK	1	0.7807678	1.718045	329	191	0.0427059907	4.745968e-03	-3.994905
PF3D7_1427100	PF14_0250	P. falciparum 3D7	Pf3D7_14_v3: 1,056,162 - 1,060,124 (+)	protein coding	lipase, putative	OK	1	0.7695270	1.704711	403	236	0.0143237559	6.360483e-04	-5.678951
PF3D7_1431200	PF14_0291	P. falciparum 3D7	Pf3D7_14_v3: 1,224,340 - 1,228,017 (-)	protein coding	conserved Plasmodium protein, unknown function	OK	1	0.8160057	1.760525	316	179	0.0100184000	3.151829e-04	-6.357041
PF3D7_1431700	PF14_0296	P. falciparum 3D7	Pf3D7_14_v3: 1,247,030 - 1,247,950 (+)	protein coding	60S ribosomal protein L14, putative	OK	1	0.9774848	1.969030	2801	1422	0.0277115808	2.068103e-03	-4.650400
PF3D7_1436900	PF14_0349	P. falciparum 3D7	Pf3D7_14_v3: 1,500,128 - 1,500,965 (-)	protein coding	histidine triad protein, putative	OK	1	0.6523283	1.571703	278	177	0.0437749886	4.972008e-03	-3.959623
PF3D7_1438500	PF14_0364	P. falciparum 3D7	Pf3D7_14_v3: 1,557,527 - 1,560,157 (-)	protein coding	cleavage and polyadenylation specifity factor, putative	OK	1	0.4925124	1.406893	207	147	0.0311431634	2.661857e-03	-4.445823
PF3D7_1442300	PF14_0401	P. falciparum 3D7	Pf3D7_14_v3: 1,712,626 - 1,714,065 (-)	protein coding	tRNA binding protein, putative	OK	1	0.7080113	1.633551	1009	618	0.0174999390	8.854324e-04	-5.377346
PF3D7_1445200	PF14_0429	P. falciparum 3D7	Pf3D7_14_v3: 1,856,700 - 1,859,308 (+)	protein coding	RNA helicase, putative	OK	1	0.7238725	1.651609	594	360	0.0142094740	6.085373e-04	-5.720098
PF3D7_1445700	PF14_0434	P. falciparum 3D7	Pf3D7_14_v3: 1,875,421 - 1,876,874 (-)	protein coding	conserved Plasmodium protein, unknown function	OK	1	0.9718032	1.961290	457	233	0.0219091487	1.373776e-03	-4.993015
PF3D7_1445900	PF14_0437	P. falciparum 3D7	Pf3D7_14_v3: 1,885,443 - 1,888,323 (+)	protein coding	DEAD/DEAH box ATP-dependent RNA helicase, putative	OK	1	1.3430031	2.536788	1096	432	0.0118005336	4.141216e-04	-6.086968
PF3D7_1447000	PF14_0448	P. falciparum 3D7	Pf3D7_14_v3: 1,929,931 - 1,931,379 (+)	protein coding	40S ribosomal protein S2, putative	OK	1	1.0387446	2.054439	2049	998	0.0296484340	2.323284e-03	-4.555471
PF3D7_1450600	PF14_0481	P. falciparum 3D7	Pf3D7_14_v3: 2,075,586 - 2,077,349 (-)	protein coding	conserved Plasmodium protein, unknown function	OK	1	1.2600199	2.394991	442	185	0.0066695461	1.325714e-04	-7.272832
PF3D7_1451500	PF14_0490	P. falciparum 3D7	Pf3D7_14_v3: 2,113,561 - 2,114,004 (-)	protein coding	pre-mRNA-splicing factor cwf18, putative	OK	1	0.8006087	1.741836	205	118	0.0299091450	2.447272e-03	-4.513397
PF3D7_1460300	PF14_0575a	P. falciparum 3D7	Pf3D7_14_v3: 2,459,214 - 2,459,964 (-)	protein coding	ribosomal protein L29, putative	OK	1	1.7007047	3.250597	2595	798	0.0014411228	5.708445e-06	-11.553888
PF3D7_1460400	PF14_0576	P. falciparum 3D7	Pf3D7_14_v3: 2,461,321 - 2,463,104 (+)	protein coding	ubiquitin carboxyl-terminal hydrolase isozyme L3 (UCHL3)	OK	1	1.0494120	2.069686	255	123	0.0300887673	2.495617e-03	-4.497621
PF3D7_1460700	PF14_0579	P. falciparum 3D7	Pf3D7_14_v3: 2,475,501 - 2,476,473 (-)	protein coding	60S ribosomal protein L27, putative	OK	1	1.7855167	3.447419	756	219	0.0368914447	3.586483e-03	-4.210381
PF3D7_1462900	PF14_0599	P. falciparum 3D7	Pf3D7_14_v3: 2,561,069 - 2,563,492 (-)	protein coding	conserved Plasmodium protein, unknown function	OK	1	1.2309675	2.347243	460	196	0.0016875842	1.158804e-05	-10.436287
PF3D7_1463400	PF14_0603	P. falciparum 3D7	Pf3D7_14_v3: 2,575,326 - 2,576,336 (+)	protein coding	DNA-directed RNA polymerase III subunit RPC4, putative	OK	1	0.7126804	1.638846	356	217	0.0159065722	7.580202e-04	-5.517649
PF3D7_1463500	PF14_0604	P. falciparum 3D7	Pf3D7_14_v3: 2,577,974 - 2,579,379 (+)	protein coding	conserved Plasmodium protein, unknown function	OK	1	0.8652456	1.821650	409	225	0.0321588614	2.805240e-03	-4.403915
PF3D7_1463700	PF14_0605	P. falciparum 3D7	Pf3D7_14_v3: 2,581,543 - 2,582,523 (+)	protein coding	cyclin homologue (CYC1)	OK	1	0.8569861	1.811250	507	280	0.0334762566	3.018549e-03	-4.345721
PF3D7_1464700	PF14_0615	P. falciparum 3D7	Pf3D7_14_v3: 2,625,452 - 2,626,600 (-)	protein coding	ATP synthase (C/AC39) subunit, putative	OK	1	0.9358387	1.913002	595	311	0.0075137428	1.724332e-04	-6.984876
PF3D7_1465400	PF14_0621	P. falciparum 3D7	Pf3D7_14_v3: 2,646,603 - 2,647,033 (-)	protein coding	conserved Plasmodium protein, unknown function	OK	1	1.8602989	3.630829	2329	641	0.0054980455	9.636979e-05	-7.634600
PF3D7_1470700	PF14_0674	P. falciparum 3D7	Pf3D7_14_v3: 2,890,054 - 2,891,796 (+)	protein coding	conserved Plasmodium protein, unknown function	OK	1	0.5079902	1.422068	189	133	0.0308648927	2.599031e-03	-4.464970
PF3D7_1471000	PF14_0677	P. falciparum 3D7	Pf3D7_14_v3: 2,902,134 - 2,903,537 (+)	protein coding	RNA 3'-terminal phosphate cyclase-like protein, putative	OK	1	0.6597581	1.579818	211	134	0.0388089260	3.961000e-03	-4.133365
PF3D7_1476000	PF14_0728	P. falciparum 3D7	Pf3D7_14_v3: 3,127,677 - 3,128,119 (-)	protein coding	conserved Plasmodium protein, unknown function	OK	1	0.8600092	1.815050	355	196	0.0182943857	9.519701e-04	-5.312711
PF3D7_1476200	PF14_0731	P. falciparum 3D7	Pf3D7_14_v3: 3,133,951 - 3,135,651 (+)	protein coding	Plasmodium exported protein (PHISTb), unknown function	OK	1	0.5599275	1.474195	1349	915	0.0409597922	4.346355e-03	-4.061991
PF3D7_1477000	PF14_0741	P. falciparum 3D7	Pf3D7_14_v3: 3,168,563 - 3,171,692 (+)	protein coding	Plasmodium exported protein (hyp17), unknown function, pseudogene	OK	1	0.7817791	1.719250	698	406	0.0083271251	2.091562e-04	-6.779049
PF3D7_1477500	PF14_0746	P. falciparum 3D7	Pf3D7_14_v3: 3,188,888 - 3,190,548 (+)	protein coding	Plasmodium exported protein (PHISTb), unknown function	OK	1	0.9318388	1.907706	671	352	0.0297277185	2.347491e-03	-4.547066
PF3D7_1478000	PF14_0752	P. falciparum 3D7	Pf3D7_14_v3: 3,213,581 - 3,214,617 (+)	protein coding	Plasmodium exported protein (PHISTa), unknown function (GEXP17)	OK	1	0.8003713	1.741549	151	87	0.0131288317	5.140551e-04	-5.878979
PF3D7_1478600	PF14_0758	P. falciparum 3D7	Pf3D7_14_v3: 3,232,639 - 3,236,535 (+)	protein coding	Plasmodium exported protein (hyp17), unknown function	OK	1	0.8238229	1.770090	649	366	0.0131288317	5.148096e-04	-5.877585
PF3D7_1433000	PF14_0784	P. falciparum 3D7	Pf3D7_14_v3: 1,298,639 - 1,298,977 (-)	protein coding	ribosome biogenesis protein, NOP10-like	OK	1	0.7180037	1.644904	713	434	0.0414035031	4.441009e-03	-4.045511
PF3D7_0100100	PFA0005w	P. falciparum 3D7	Pf3D7_01_v3: 29,510 - 37,126 (+)	protein coding	erythrocyte membrane protein 1, PfEMP1 (VAR)	OK	1	0.9411898	1.920111	682	355	0.0186667914	1.003609e-03	-5.265904
PF3D7_0100300	PFA0015c	P. falciparum 3D7	Pf3D7_01_v3: 42,367 - 46,507 (-)	protein coding	erythrocyte membrane protein 1, PfEMP1 (VAR)	OK	1	2.4252758	5.371317	658	122	0.0012838029	3.711754e-06	-12.285160
PF3D7_0111500	PFA0555c	P. falciparum 3D7	Pf3D7_01_v3: 439,652 - 441,418 (-)	protein coding	UMP-CMP kinase, putative	OK	1	0.7070056	1.632412	554	339	0.0321753105	2.819987e-03	-4.399738
PF3D7_0113200	PFA0630c	P. falciparum 3D7	Pf3D7_01_v3: 500,959 - 502,868 (-)	protein coding	Plasmodium exported protein, unknown function	OK	1	0.6796594	1.601762	429	268	0.0203949450	1.169233e-03	-5.132020
PF3D7_0113300	PFA0635c	P. falciparum 3D7	Pf3D7_01_v3: 504,938 - 506,874 (-)	protein coding	Plasmodium exported protein (hyp1), unknown function	OK	1	0.9229936	1.896045	345	182	0.0085439068	2.231789e-04	-6.710915
PF3D7_0113900	PFA0670c	P. falciparum 3D7	Pf3D7_01_v3: 537,109 - 538,025 (-)	protein coding	Plasmodium exported protein (hyp8), unknown function (GEXP10)	OK	1	1.4916281	2.812061	713	254	0.0043054791	6.386871e-05	-8.122425
PF3D7_0115700	PFA0765c	P. falciparum 3D7	Pf3D7_01_v3: 607,390 - 614,893 (-)	protein coding	erythrocyte membrane protein 1, PfEMP1 (VAR)	OK	1	0.9469582	1.927804	636	330	0.0406046021	4.277644e-03	-4.074200
PF3D7_0200100	PFB0010w	P. falciparum 3D7	Pf3D7_02_v3: 25,232 - 31,168 (+)	protein coding	erythrocyte membrane protein 1, PfEMP1 (VAR)	OK	1	0.6297610	1.547309	306	198	0.0298875499	2.390062e-03	-4.532513
PF3D7_0201700	PFB0085c	P. falciparum 3D7	Pf3D7_02_v3: 81,291 - 84,165 (-)	protein coding	DnaJ protein, putative	OK	1	1.4091029	2.655720	485	183	0.0300457836	2.475764e-03	-4.504058
PF3D7_0201800	PFB0090c	P. falciparum 3D7	Pf3D7_02_v3: 86,832 - 88,791 (-)	protein coding	knob associated heat shock protein 40 (KAHsp40)	OK	1	1.2604743	2.395745	744	311	0.0306577000	2.559425e-03	-4.477304
PF3D7_0202200	PFB0106c	P. falciparum 3D7	Pf3D7_02_v3: 112,547 - 113,682 (-)	protein coding	Plasmodium exported protein, unknown function	OK	1	1.3246268	2.504681	1134	453	0.0024875090	2.112630e-05	-9.564764
PF3D7_0202600.1	PFB0125c	P. falciparum 3D7	Pf3D7_02_v3: 129,342 - 133,563 (-)	protein coding	conserved Plasmodium protein, unknown function	OK	1	0.5712827	1.485844	187	126	0.0308648927	2.596598e-03	-4.465722
PF3D7_0202600.2	PFB0125c	P. falciparum 3D7	Pf3D7_02_v3: 129,342 - 133,563 (-)	protein coding	conserved Plasmodium protein, unknown function	OK	1	0.7508160	1.682744	284	169	0.0180928870	9.263953e-04	-5.336945
PF3D7_0208500	PFB0385w	P. falciparum 3D7	Pf3D7_02_v3: 352,836 - 353,628 (+)	protein coding	acyl carrier protein (ACP)	OK	1	0.9957921	1.994175	802	402	0.0092508637	2.663927e-04	-6.527686
PF3D7_0212300	PFB0550w	P. falciparum 3D7	Pf3D7_02_v3: 492,616 - 494,306 (+)	protein coding	peptide chain release factor subunit 1, putative	OK	1	0.8225487	1.768528	466	264	0.0186667914	1.003936e-03	-5.265616
PF3D7_0213700	PFB0620w	P. falciparum 3D7	Pf3D7_02_v3: 557,048 - 557,696 (+)	protein coding	conserved protein, unknown function	OK	1	1.1244985	2.180258	316	145	0.0216077730	1.344994e-03	-5.011139
PF3D7_0217700	PFB0826c	P. falciparum 3D7	Pf3D7_02_v3: 731,120 - 732,312 (-)	protein coding	E2F-associated phosphoprotein, putative	OK	1	1.2117587	2.316198	2950	1273	0.0323993537	2.857045e-03	-4.389347
PF3D7_0217800	PFB0830w	P. falciparum 3D7	Pf3D7_02_v3: 734,272 - 734,595 (+)	protein coding	40S ribosomal protein S26e, putative	OK	1	2.8052370	6.989731	7206	1031	0.0027454518	2.778195e-05	-9.188867
PF3D7_0219200	PFB0885w	P. falciparum 3D7	Pf3D7_02_v3: 772,316 - 772,690 (+)	protein coding	40S ribosomal protein S30, putative	OK	1	0.9530831	1.936006	6113	3157	0.0085439068	2.222323e-04	-6.715362
PF3D7_0219300	PFB0886c	P. falciparum 3D7	Pf3D7_02_v3: 773,335 - 773,754 (-)	protein coding	conserved Plasmodium protein, unknown function	OK	1	0.5845529	1.499574	356	237	0.0435451547	4.914681e-03	-3.968403
PF3D7_0219400.1	PFB0888w	P. falciparum 3D7	Pf3D7_02_v3: 774,815 - 776,036 (+)	protein coding	ribosome associated membrane protein RAMP4, putative	OK	1	1.2755583	2.420925	419	173	0.0278221956	2.096468e-03	-4.639230
PF3D7_0219400.2	PFB0888w	P. falciparum 3D7	Pf3D7_02_v3: 774,815 - 776,036 (+)	protein coding	ribosome associated membrane protein RAMP4, putative	OK	1	0.8228574	1.768906	246	139	0.0467633451	5.534874e-03	-3.878830
PF3D7_0219700	PFB0900c	P. falciparum 3D7	Pf3D7_02_v3: 783,723 - 784,828 (-)	protein coding	Plasmodium exported protein (PHISTc), unknown function (GEXP20)	OK	1	0.4705094	1.385599	504	364	0.0361361466	3.485221e-03	-4.232717
PF3D7_0219900	PFB0910w	P. falciparum 3D7	Pf3D7_02_v3: 791,464 - 792,381 (+)	protein coding	Plasmodium exported protein, unknown function	OK	1	0.6088087	1.524999	395	259	0.0370619924	3.683912e-03	-4.189529
PF3D7_0220100	PFB0920w	P. falciparum 3D7	Pf3D7_02_v3: 804,520 - 807,741 (+)	protein coding	DnaJ protein, putative	OK	1	0.8654277	1.821880	688	378	0.0137474966	5.764986e-04	-5.770703
PF3D7_0220600	PFB0930w	P. falciparum 3D7	Pf3D7_02_v3: 831,189 - 832,005 (+)	protein coding	Plasmodium exported protein (hyp9), unknown function	OK	1	0.4973748	1.411643	1103	781	0.0425008772	4.666255e-03	-4.007784
PF3D7_0220700	PFB0932w	P. falciparum 3D7	Pf3D7_02_v3: 833,805 - 834,688 (+)	protein coding	Plasmodium exported protein (hyp9), unknown function	OK	1	0.5351810	1.449124	103	71	0.0470502633	5.670858e-03	-3.860646
PF3D7_0221900	PFB0975c	P. falciparum 3D7	Pf3D7_02_v3: 873,917 - 875,178 (-)	protein coding	erythrocyte membrane protein 1 (PfEMP1), pseudogene	OK	1	1.8417923	3.584551	1875	523	0.0021384544	1.619555e-05	-9.942253
PF3D7_0223300	PFB1045w	P. falciparum 3D7	Pf3D7_02_v3: 909,350 - 911,054 (+)	protein coding	erythrocyte membrane protein 1 (PfEMP1), exon2	OK	1	2.2095634	4.625353	425	92	0.0011977050	3.029973e-06	-12.644444
PF3D7_0300100	PFC0005w	P. falciparum 3D7	Pf3D7_03_v3: 36,965 - 44,482 (+)	protein coding	erythrocyte membrane protein 1, PfEMP1 (VAR)	OK	1	1.1804098	2.266411	725	320	0.0041621099	5.866364e-05	-8.226343
PF3D7_0302300	PFC0115c	P. falciparum 3D7	Pf3D7_03_v3: 125,992 - 130,235 (-)	protein coding	erythrocyte membrane protein 1 (PfEMP1), pseudogene	OK	1	0.6720717	1.593359	188	118	0.0366058464	3.552103e-03	-4.217886
PF3D7_0304900	PFC0221c	P. falciparum 3D7	Pf3D7_03_v3: 231,793 - 232,305 (-)	protein coding	conserved Plasmodium protein, unknown function	OK	1	0.9417715	1.920885	415	216	0.0198898917	1.117773e-03	-5.171248
PF3D7_0306300	PFC0271c	P. falciparum 3D7	Pf3D7_03_v3: 295,107 - 296,094 (-)	protein coding	glutaredoxin 1 (GRX1)	OK	1	0.6600767	1.580167	1867	1182	0.0144033164	6.428658e-04	-5.669060
PF3D7_0306900	PFC0290w	P. falciparum 3D7	Pf3D7_03_v3: 310,652 - 311,805 (+)	protein coding	40S ribosomal protein S23, putative	OK	1	1.5670012	2.962882	5462	1844	0.0222264228	1.417686e-03	-4.966155
PF3D7_0307100	PFC0295c	P. falciparum 3D7	Pf3D7_03_v3: 312,693 - 313,342 (-)	protein coding	40S ribosomal protein S12, putative	OK	1	1.5149765	2.857942	4385	1534	0.0074272823	1.637384e-04	-7.040838
PF3D7_0307400	PFC0310c	P. falciparum 3D7	Pf3D7_03_v3: 321,050 - 322,162 (-)	protein coding	ATP-dependent Clp protease proteolytic subunit (ClpP)	OK	1	0.6765800	1.598346	463	289	0.0402786374	4.199634e-03	-4.088322
PF3D7_0310600.1	PFC0441c	P. falciparum 3D7	Pf3D7_03_v3: 461,175 - 462,027 (-)	protein coding	SAC3/GNAP family-related protein, putative	OK	1	0.7202791	1.647501	822	499	0.0350932878	3.239477e-03	-4.290008
PF3D7_0310600.2	PFC0441c	P. falciparum 3D7	Pf3D7_03_v3: 461,175 - 462,027 (-)	protein coding	SAC3/GNAP family-related protein, putative	OK	1	0.5550555	1.469225	650	442	0.0468080521	5.557082e-03	-3.875828
PF3D7_0314500	PFC0600w	P. falciparum 3D7	Pf3D7_03_v3: 584,226 - 585,168 (+)	protein coding	conserved Plasmodium protein, unknown function	OK	1	0.9509117	1.933094	1018	527	0.0075137428	1.719119e-04	-6.988141
PF3D7_0315100	PFC0635c	P. falciparum 3D7	Pf3D7_03_v3: 612,739 - 613,422 (-)	protein coding	translation initiation factor 4E (eIF4E)	OK	1	0.7044246	1.629495	118	72	0.0222400034	1.442747e-03	-4.951234
PF3D7_0315900	PFC0695w	P. falciparum 3D7	Pf3D7_03_v3: 644,186 - 645,268 (+)	protein coding	conserved Plasmodium protein, unknown function	OK	1	1.3966764	2.632943	878	333	0.0037018636	4.834806e-05	-8.466860
PF3D7_0319600	PFC0870w	P. falciparum 3D7	Pf3D7_03_v3: 817,913 - 818,695 (+)	protein coding	elongation factor 1 (EF-1), putative	OK	1	0.7718083	1.707409	670	392	0.0298875499	2.415792e-03	-4.523854
PF3D7_0320100	PFC0890w	P. falciparum 3D7	Pf3D7_03_v3: 840,362 - 841,758 (+)	protein coding	SNARE protein (SEC22)	OK	1	0.7797169	1.716794	323	188	0.0475882373	5.812983e-03	-3.842139
PF3D7_0323600	PFC1055w	P. falciparum 3D7	Pf3D7_03_v3: 988,631 - 990,882 (+)	protein coding	conserved Plasmodium protein, unknown function	OK	1	0.6574453	1.577287	225	143	0.0321588614	2.794924e-03	-4.406851
PF3D7_0324200	PFC1085c	P. falciparum 3D7	Pf3D7_03_v3: 1,010,342 - 1,011,140 (-)	protein coding	Plasmodium exported protein (hyp4), unknown function	OK	1	1.5086080	2.845354	286	101	0.0013420060	4.454506e-06	-11.970256
PF3D7_0401600.1	PFD0070c	P. falciparum 3D7	Pf3D7_04_v3: 92,576 - 93,809 (-)	protein coding	rifin (RIF)	OK	1	1.4486030	2.729436	1001	367	0.0360787751	3.468361e-03	-4.236505
PF3D7_0401600.2	PFD0070c	P. falciparum 3D7	Pf3D7_04_v3: 92,576 - 93,809 (-)	protein coding	rifin (RIF)	OK	1	0.6588433	1.578816	317	201	0.0409597922	4.349728e-03	-4.061397
PF3D7_0407400	PFD0365c	P. falciparum 3D7	Pf3D7_04_v3: 367,845 - 368,153 (-)	protein coding	conserved Plasmodium protein, unknown function	OK	1	0.7591299	1.692470	273	161	0.0309273252	2.621054e-03	-4.458201
PF3D7_0409300	PFD0460c	P. falciparum 3D7	Pf3D7_04_v3: 440,968 - 444,242 (-)	protein coding	conserved Plasmodium protein, unknown function	OK	1	0.6418737	1.560354	167	107	0.0317377062	2.729879e-03	-4.425641
PF3D7_0412700	PFD0625c	P. falciparum 3D7	Pf3D7_04_v3: 561,667 - 569,342 (-)	protein coding	erythrocyte membrane protein 1, PfEMP1 (VAR)	OK	1	0.8150948	1.759414	352	200	0.0148139008	6.692221e-04	-5.631886
PF3D7_0412900	PFD0630c	P. falciparum 3D7	Pf3D7_04_v3: 576,810 - 584,668 (-)	protein coding	erythrocyte membrane protein 1, PfEMP1 (VAR)	OK	1	0.9089836	1.877722	317	169	0.0136350206	5.617609e-04	-5.795041
PF3D7_0413100	PFD0635c	P. falciparum 3D7	Pf3D7_04_v3: 591,949 - 599,849 (-)	protein coding	erythrocyte membrane protein 1, PfEMP1 (VAR)	OK	1	0.5310297	1.444960	417	288	0.0425736026	4.700483e-03	-4.002225
PF3D7_0416700	PFD0807c	P. falciparum 3D7	Pf3D7_04_v3: 727,710 - 727,979 (-)	protein coding	CDGSH iron-sulfur domain-containing protein, putative	OK	1	0.6964204	1.620479	901	556	0.0134766964	5.393894e-04	-5.833374
PF3D7_0419800	PFD0960c	P. falciparum 3D7	Pf3D7_04_v3: 874,811 - 875,521 (-)	protein coding	60S ribosomal protein L7ae/L30e, putative	OK	1	1.4808686	2.791167	1069	383	0.0014411228	5.729075e-06	-11.547931
PF3D7_0421300	PFD1015c	P. falciparum 3D7	Pf3D7_04_v3: 969,031 - 976,591 (-)	protein coding	erythrocyte membrane protein 1, PfEMP1 (VAR)	OK	1	1.6857957	3.217178	1765	549	0.0066695461	1.295591e-04	-7.298441
PF3D7_0424700	PFD1175w	P. falciparum 3D7	Pf3D7_04_v3: 1,118,430 - 1,122,414 (+)	protein coding	serine/threonine protein kinase, FIKK family (FIKK4.2)	OK	1	0.7052159	1.630389	131	81	0.0350932878	3.244616e-03	-4.288762
PF3D7_0424800	PFD1180w	P. falciparum 3D7	Pf3D7_04_v3: 1,123,986 - 1,125,004 (+)	protein coding	Plasmodium exported protein (PHISTb), unknown function	OK	1	1.8487111	3.601783	468	130	0.0037018636	4.717218e-05	-8.497897
PF3D7_0424900	PFD1185w	P. falciparum 3D7	Pf3D7_04_v3: 1,127,779 - 1,128,802 (+)	protein coding	Plasmodium exported protein (PHISTa), unknown function	OK	1	0.7122289	1.638333	110	67	0.0211684791	1.265971e-03	-5.063189
PF3D7_0425400	PFD1215w	P. falciparum 3D7	Pf3D7_04_v3: 1,143,992 - 1,144,824 (+)	protein coding	Plasmodium exported protein (PHISTa), unknown function	OK	1	1.2965456	2.456400	327	133	0.0020972190	1.515879e-05	-10.038216
PF3D7_0425700	PFD1230c	P. falciparum 3D7	Pf3D7_04_v3: 1,152,504 - 1,153,633 (-)	protein coding	rifin (RIF)	OK	1	1.9468033	3.855194	1636	424	0.0095689116	2.853037e-04	-6.457697
PF3D7_0425800	PFD1235w	P. falciparum 3D7	Pf3D7_04_v3: 1,156,423 - 1,167,821 (+)	protein coding	erythrocyte membrane protein 1, PfEMP1 (VAR)	OK	1	1.1257830	2.182199	1019	467	0.0118005336	4.096780e-04	-6.097482
PF3D7_0426000	PFD1245c	P. falciparum 3D7	Pf3D7_04_v3: 1,173,053 - 1,180,226 (-)	protein coding	erythrocyte membrane protein 1, PfEMP1 (VAR)	OK	1	0.8605605	1.815744	137	75	0.0150096781	6.819170e-04	-5.614556
PF3D7_0501000	PFE0050w	P. falciparum 3D7	Pf3D7_05_v3: 55,841 - 56,872 (+)	protein coding	Plasmodium exported protein, unknown function	OK	1	1.0139874	2.019485	1852	917	0.0321588614	2.806782e-03	-4.403477
PF3D7_0501200	PFE0060w	P. falciparum 3D7	Pf3D7_05_v3: 64,065 - 65,489 (+)	protein coding	parasite-infected erythrocyte surface protein (PIESP2)	OK	1	1.0246956	2.034530	3395	1669	0.0124126212	4.620528e-04	-5.980961
PF3D7_0502000	PFE0100w	P. falciparum 3D7	Pf3D7_05_v3: 97,657 - 101,895 (+)	protein coding	conserved Plasmodium protein, unknown function	OK	1	0.5807569	1.495634	184	123	0.0370619924	3.693704e-03	-4.187467
PF3D7_0502400	PFE0120c	P. falciparum 3D7	Pf3D7_05_v3: 109,898 - 111,691 (-)	protein coding	ring-stage membrane protein 1,merozoite surface protein 8 (MSP8)	OK	1	1.5194772	2.866871	792	276	0.0029892743	3.183905e-05	-9.006562
PF3D7_0502800	PFE0135w	P. falciparum 3D7	Pf3D7_05_v3: 122,449 - 122,862 (+)	protein coding	DnaJ protein, putative	OK	1	0.6815768	1.603892	170	106	0.0169807802	8.407542e-04	-5.423842
PF3D7_0503300	PFE0160c	P. falciparum 3D7	Pf3D7_05_v3: 135,004 - 135,930 (-)	protein coding	Ser/Arg-rich splicing factor, putative	OK	1	0.5732852	1.487908	2053	1379	0.0321588614	2.790376e-03	-4.408149
PF3D7_0505900	PFE0290c	P. falciparum 3D7	Pf3D7_05_v3: 254,473 - 255,517 (-)	protein coding	conserved Plasmodium protein, unknown function	OK	1	0.7864617	1.724839	647	375	0.0274639295	2.038077e-03	-4.662409
PF3D7_0506100	PFE0300c	P. falciparum 3D7	Pf3D7_05_v3: 257,748 - 258,831 (-)	protein coding	60S ribosomal subunit protein L24-2, putative	OK	1	0.7528616	1.685132	504	299	0.0161558455	7.794743e-04	-5.492271
PF3D7_0506200	PFE0305w	P. falciparum 3D7	Pf3D7_05_v3: 259,764 - 260,747 (+)	protein coding	transcription initiation factor TFiid, TATA-binding protein (TBP)	OK	1	0.8308496	1.778732	159	90	0.0066695461	1.276995e-04	-7.314585
PF3D7_0507000	PFE0345c	P. falciparum 3D7	Pf3D7_05_v3: 292,696 - 293,474 (-)	protein coding	conserved Plasmodium protein, unknown function	OK	1	0.7981541	1.738875	252	145	0.0298875499	2.382337e-03	-4.535133
PF3D7_0513200	PFE0655w	P. falciparum 3D7	Pf3D7_05_v3: 559,513 - 568,384 (+)	protein coding	conserved Plasmodium protein, unknown function	OK	1	0.5409206	1.454901	271	186	0.0329131888	2.932093e-03	-4.368748
PF3D7_0516200	PFE0810c	P. falciparum 3D7	Pf3D7_05_v3: 675,809 - 676,614 (-)	protein coding	40S ribosomal protein S14, putative	OK	1	1.0328967	2.046128	2802	1370	0.0191392692	1.051380e-03	-5.224916
PF3D7_0516300	PFE0815w	P. falciparum 3D7	Pf3D7_05_v3: 678,910 - 680,955 (+)	protein coding	tRNA pseudouridine synthase, putative	OK	1	0.6054491	1.521452	223	146	0.0469120834	5.594864e-03	-3.870749
PF3D7_0519400	PFE0975c	P. falciparum 3D7	Pf3D7_05_v3: 798,036 - 798,775 (-)	protein coding	40S ribosomal protein S24, putative	OK	1	0.9791938	1.971364	3346	1697	0.0220895989	1.395123e-03	-4.979841
PF3D7_0520600	PFE1035c	P. falciparum 3D7	Pf3D7_05_v3: 843,586 - 844,817 (-)	protein coding	bis(5'-nucleosyl)-tetraphosphatase [asymmetrical]	OK	1	0.6870183	1.609953	836	519	0.0187309567	1.014138e-03	-5.256687
PF3D7_0520700	PFE1040c	P. falciparum 3D7	Pf3D7_05_v3: 845,843 - 848,767 (-)	protein coding	conserved Plasmodium protein, unknown function	OK	1	0.6201395	1.537024	432	281	0.0400425887	4.160551e-03	-4.095506
PF3D7_0523900	PFE1190c	P. falciparum 3D7	Pf3D7_05_v3: 993,433 - 994,607 (-)	protein coding	conserved Plasmodium membrane protein, unknown function	OK	1	0.9014533	1.867947	559	299	0.0086052161	2.382013e-04	-6.643038
PF3D7_0526300	PFE1310c	P. falciparum 3D7	Pf3D7_05_v3: 1,085,623 - 1,086,594 (-)	protein coding	nucleolar Jumonji domain interacting protein, putative	OK	1	0.6280018	1.545423	374	242	0.0180928870	9.317804e-04	-5.331781
PF3D7_0526800	PFE1335c	P. falciparum 3D7	Pf3D7_05_v3: 1,120,704 - 1,121,810 (-)	protein coding	conserved Plasmodium protein, unknown function	OK	1	0.6139524	1.530446	960	627	0.0396393777	4.104330e-03	-4.105968
PF3D7_0527400	PFE1365w	P. falciparum 3D7	Pf3D7_05_v3: 1,140,627 - 1,141,154 (+)	protein coding	conserved Plasmodium protein, unknown function	OK	1	0.8665866	1.823344	1253	687	0.0233549380	1.574158e-03	-4.877401
PF3D7_0532300	PFE1600w	P. falciparum 3D7	Pf3D7_05_v3: 1,308,278 - 1,309,940 (+)	protein coding	Plasmodium exported protein (PHISTb), unknown function	OK	1	1.7365820	3.332447	2437	731	0.0014425239	6.636194e-06	-11.307552
PF3D7_0532500	PFE1610w	P. falciparum 3D7	Pf3D7_05_v3: 1,316,342 - 1,316,846 (+)	protein coding	Plasmodium exported protein, unknown function	OK	1	0.6165764	1.533232	453	295	0.0475882373	5.801294e-03	-3.843642
PF3D7_0600400	PFF0020c	P. falciparum 3D7	Pf3D7_06_v3: 18,586 - 22,721 (-)	protein coding	erythrocyte membrane protein 1, PfEMP1 (VAR)	OK	1	1.7745666	3.421352	1711	500	0.0008310201	1.071697e-06	-14.642032
PF3D7_0601200	PFF0060w	P. falciparum 3D7	Pf3D7_06_v3: 47,463 - 48,261 (+)	protein coding	Pfmc-2TM Maurer's cleft two transmembrane protein (MC-2TM)	OK	1	0.5572845	1.471497	426	289	0.0355808270	3.336908e-03	-4.266744
PF3D7_0601600	PFF0080c	P. falciparum 3D7	Pf3D7_06_v3: 68,833 - 69,693 (-)	protein coding	Tetratricopeptide repeat protein, putative	OK	1	0.5481973	1.462257	425	291	0.0480361315	5.881472e-03	-3.833394
PF3D7_0608500	PFF0420c	P. falciparum 3D7	Pf3D7_06_v3: 351,780 - 352,775 (-)	protein coding	proteasome subunit alpha type 2, putative	OK	1	0.6002786	1.516009	1224	807	0.0241729061	1.659268e-03	-4.833118
PF3D7_0608700	PFF0430w	P. falciparum 3D7	Pf3D7_06_v3: 358,391 - 360,203 (+)	protein coding	chaperone, putative	OK	1	0.6076905	1.523818	810	532	0.0214864360	1.319079e-03	-5.027828
PF3D7_0609100	PFF0450c	P. falciparum 3D7	Pf3D7_06_v3: 388,915 - 390,748 (-)	protein coding	Zn2 or Fe2 permease	OK	1	0.7540244	1.686491	374	222	0.0214864360	1.322595e-03	-5.025543
PF3D7_0610100	PFF0500c	P. falciparum 3D7	Pf3D7_06_v3: 434,807 - 436,465 (-)	protein coding	Pre-mRNA-splicing factor SLU7, putative (SLU7)	OK	1	0.6246748	1.541863	938	609	0.0289882823	2.231768e-03	-4.588138
PF3D7_0610500	PFF0515c	P. falciparum 3D7	Pf3D7_06_v3: 445,761 - 446,363 (-)	protein coding	conserved protein, unknown function	OK	1	0.5132042	1.427216	231	162	0.0362210291	3.501672e-03	-4.229041
PF3D7_0610900	PFF0535c	P. falciparum 3D7	Pf3D7_06_v3: 456,747 - 460,589 (-)	protein coding	trancription factor, putative	OK	1	0.5498221	1.463905	324	221	0.0454207603	5.310306e-03	-3.909947
PF3D7_0614400	PFF0695w	P. falciparum 3D7	Pf3D7_06_v3: 604,573 - 605,340 (+)	protein coding	conserved protein, unknown function	OK	1	0.5738638	1.488505	470	316	0.0309371527	2.628222e-03	-4.456011
PF3D7_0614500	PFF0700c	P. falciparum 3D7	Pf3D7_06_v3: 606,142 - 607,259 (-)	protein coding	60S ribosomal protein L19, putative	OK	1	1.1560888	2.228524	2091	938	0.0037018636	4.658092e-05	-8.513834
PF3D7_0618200	PFF0880c	P. falciparum 3D7	Pf3D7_06_v3: 764,667 - 765,492 (-)	protein coding	conserved Plasmodium protein, unknown function	OK	1	0.6694804	1.590500	911	573	0.0158290289	7.494047e-04	-5.528065
PF3D7_0618300	PFF0885w	P. falciparum 3D7	Pf3D7_06_v3: 768,792 - 769,456 (+)	protein coding	60S ribosomal protein L27a, putative	OK	1	1.5818751	2.993587	3382	1130	0.0054916168	9.228774e-05	-7.684780
PF3D7_0621300	PFF1030w	P. falciparum 3D7	Pf3D7_06_v3: 873,809 - 876,190 (+)	protein coding	mRNA binding Pumilio-homology domain protein, putative	OK	1	0.6355770	1.553559	665	428	0.0210052198	1.247630e-03	-5.075783
PF3D7_0622200	PFF1070c	P. falciparum 3D7	Pf3D7_06_v3: 903,740 - 906,322 (-)	protein coding	radical SAM protein, putative	OK	1	0.6932426	1.616914	372	230	0.0229886053	1.534019e-03	-4.899210
PF3D7_0622700	PFF1090c	P. falciparum 3D7	Pf3D7_06_v3: 916,000 - 917,299 (-)	protein coding	conserved Plasmodium membrane protein, unknown function	OK	1	0.6665267	1.587247	131	83	0.0137474966	5.788158e-04	-5.766939
PF3D7_0623200	PFF1115w	P. falciparum 3D7	Pf3D7_06_v3: 946,129 - 947,244 (+)	protein coding	ferredoxin NADP reductase (FNR)	OK	1	0.5434784	1.457482	267	183	0.0360497502	3.452542e-03	-4.240077
PF3D7_0626800	PFF1300w	P. falciparum 3D7	Pf3D7_06_v3: 1,078,995 - 1,081,320 (+)	protein coding	pyruvate kinase (PyrK)	OK	1	0.7254202	1.653382	2947	1783	0.0226426243	1.493157e-03	-4.922067
PF3D7_0629600	PFF1435w	P. falciparum 3D7	Pf3D7_06_v3: 1,218,307 - 1,219,251 (+)	protein coding	conserved Plasmodium protein, unknown function	OK	1	0.6898986	1.613170	576	357	0.0229886053	1.537005e-03	-4.897566
PF3D7_0632800	PFF1595c	P. falciparum 3D7	Pf3D7_06_v3: 1,374,797 - 1,382,627 (-)	protein coding	erythrocyte membrane protein 1, PfEMP1 (VAR)	OK	1	1.3510354	2.550951	832	326	0.0016875842	1.142791e-05	-10.457284
PF3D7_0900100	PFI0005w	P. falciparum 3D7	Pf3D7_09_v3: 20,080 - 27,885 (+)	protein coding	erythrocyte membrane protein 1, PfEMP1 (VAR)	OK	1	0.5413942	1.455378	100	69	0.0437749886	4.975509e-03	-3.959090
PF3D7_0900400	PFI0020w	P. falciparum 3D7	Pf3D7_09_v3: 39,554 - 40,740 (+)	protein coding	rifin (RIF)	OK	1	1.4019585	2.642601	486	184	0.0081230650	1.999531e-04	-6.826602
PF3D7_0901800	PFI0086w	P. falciparum 3D7	Pf3D7_09_v3: 84,624 - 85,610 (+)	protein coding	Plasmodium exported protein, unknown function	OK	1	1.4659096	2.762376	250	91	0.0038289697	5.189243e-05	-8.378206
PF3D7_0902300	PFI0110c	P. falciparum 3D7	Pf3D7_09_v3: 102,492 - 104,593 (-)	protein coding	serine/threonine protein kinase, FIKK family (FIKK9.4)	OK	1	0.9208602	1.893244	483	255	0.0159811889	7.681598e-04	-5.505557
PF3D7_0902500	PFI0120c	P. falciparum 3D7	Pf3D7_09_v3: 109,334 - 111,329 (-)	protein coding	serine/threonine protein kinase, FIKK family (FIKK9.6)	OK	1	1.5723834	2.973956	399	134	0.0016875842	1.079327e-05	-10.543893
PF3D7_0903500	PFI0170w	P. falciparum 3D7	Pf3D7_09_v3: 162,769 - 166,923 (+)	protein coding	conserved Plasmodium protein, unknown function	OK	1	0.6251682	1.542391	437	283	0.0223109570	1.451381e-03	-4.946159
PF3D7_0903900	PFI0190w	P. falciparum 3D7	Pf3D7_09_v3: 185,821 - 186,383 (+)	protein coding	60S ribosomal protein L32, putative	OK	1	0.5667191	1.481151	217	147	0.0330172711	2.947331e-03	-4.364636
PF3D7_0905700.1	PFI0280c	P. falciparum 3D7	Pf3D7_09_v3: 284,200 - 286,640 (-)	protein coding	autophagy-related protein 3, putative (ATG3)	OK	1	1.2110166	2.315007	3325	1436	0.0024786172	2.060289e-05	-9.599853
PF3D7_0905700.3	PFI0280c	P. falciparum 3D7	Pf3D7_09_v3: 284,200 - 286,640 (-)	protein coding	autophagy-related protein 3, putative (ATG3)	OK	1	1.0119585	2.016647	284	141	0.0308648927	2.598110e-03	-4.465255								PF3D7_0905700.2	PFI0280c	P. falciparum 3D7	Pf3D7_09_v3: 284,200 - 286,640 (-)	protein coding	autophagy-related protein 3, putative (ATG3)
PF3D7_0909300	PFI0450c	P. falciparum 3D7	Pf3D7_09_v3: 420,485 - 421,682 (-)	protein coding	apoptosis-related protein (ARP)	OK	1	0.5792195	1.494041	935	626	0.0202634082	1.153410e-03	-5.143875
PF3D7_0909800	PFI0475w	P. falciparum 3D7	Pf3D7_09_v3: 445,788 - 446,329 (+)	protein coding	small nuclear ribonucleoprotein Sm D3, putative (SNRPD3)	OK	1	1.7268252	3.309986	808	244	0.0053062623	8.725513e-05	-7.750188
PF3D7_0910300	PFI0500w	P. falciparum 3D7	Pf3D7_09_v3: 475,671 - 476,969 (+)	protein coding	conserved Plasmodium protein, unknown function	OK	1	1.1144128	2.165069	387	179	0.0092508637	2.674626e-04	-6.523580
PF3D7_0913000	PFI0635c	P. falciparum 3D7	Pf3D7_09_v3: 569,124 - 570,374 (-)	protein coding	conserved Plasmodium protein, unknown function	OK	1	1.1031291	2.148201	773	360	0.0048973116	7.492545e-05	-7.930161
PF3D7_0913200	PFI0645w	P. falciparum 3D7	Pf3D7_09_v3: 575,679 - 576,509 (+)	protein coding	elongation factor 1-beta (EF-1beta)	OK	1	1.1047659	2.150640	1579	734	0.0057010104	1.050783e-04	-7.535084
PF3D7_0916900	PFI0825w	P. falciparum 3D7	Pf3D7_09_v3: 705,357 - 706,355 (+)	protein coding	conserved Plasmodium protein, unknown function	OK	1	0.7008161	1.625424	924	568	0.0475882373	5.799831e-03	-3.843830
PF3D7_0917600	PFI0860c	P. falciparum 3D7	Pf3D7_09_v3: 729,674 - 732,136 (-)	protein coding	pre-mRNA-splicing factor ATP-dependent RNA helicase PRP43, putative (PRP43)	OK	1	0.6750670	1.596671	224	140	0.0241729061	1.654561e-03	-4.835501
PF3D7_0918300	PFI0895c	P. falciparum 3D7	Pf3D7_09_v3: 751,358 - 752,422 (-)	protein coding	eukaryotic translation initiation factor 3 subunit 5, putative	OK	1	1.6690172	3.179979	943	296	0.0029892743	3.349024e-05	-8.939729
PF3D7_0920800	PFI1020c	P. falciparum 3D7	Pf3D7_09_v3: 852,525 - 854,057 (-)	protein coding	inosine-5'-monophosphate dehydrogenase	OK	1	0.7332383	1.662366	519	312	0.0130581214	4.978792e-04	-5.909424
PF3D7_0921900	PFI1075w	P. falciparum 3D7	Pf3D7_09_v3: 888,559 - 889,305 (+)	protein coding	conserved Plasmodium protein, unknown function	OK	1	0.6046067	1.520564	872	574	0.0300459686	2.486638e-03	-4.500525
PF3D7_0923900	PFI1175c	P. falciparum 3D7	Pf3D7_09_v3: 966,795 - 968,069 (-)	protein coding	RNA binding protein, putative	OK	1	0.6201006	1.536982	1781	1159	0.0356994122	3.386735e-03	-4.255131
PF3D7_0927500	PFI1350c	P. falciparum 3D7	Pf3D7_09_v3: 1,120,100 - 1,121,331 (-)	protein coding	dynein light chain, putative	OK	1	0.6138418	1.530329	149	98	0.0463631176	5.462369e-03	-3.888725
PF3D7_0928600	PFI1405c	P. falciparum 3D7	Pf3D7_09_v3: 1,148,161 - 1,148,502 (-)	protein coding	conserved Plasmodium protein, unknown function	OK	1	0.9392572	1.917541	214	111	0.0052802724	8.491945e-05	-7.781998
PF3D7_0929000	PFI1425w	P. falciparum 3D7	Pf3D7_09_v3: 1,161,080 - 1,162,539 (+)	protein coding	conserved Plasmodium protein, unknown function	OK	1	0.8443834	1.795497	458	255	0.0100184000	3.127396e-04	-6.364865
PF3D7_0935300	PFI1705w	P. falciparum 3D7	Pf3D7_09_v3: 1,373,018 - 1,373,722 (+)	protein coding	phosphatidylinositol N-acetylglucosaminyltransferase subunit P, putative	OK	1	0.6282916	1.545733	238	154	0.0232603158	1.563577e-03	-4.883090
PF3D7_0935900	PFI1735c	P. falciparum 3D7	Pf3D7_09_v3: 1,420,483 - 1,422,807 (-)	protein coding	ring-exported protein 1 (REX1)	OK	1	2.6378408	6.223994	6729	1081	0.0008310201	1.084542e-06	-14.617549
PF3D7_0936000	PFI1740c	P. falciparum 3D7	Pf3D7_09_v3: 1,427,642 - 1,428,022 (-)	protein coding	ring-exported protein 2 (REX2)	OK	1	2.8755550	7.338855	4004	546	0.0008310201	1.241761e-06	-14.342046
PF3D7_0936300	PFI1755c	P. falciparum 3D7	Pf3D7_09_v3: 1,436,687 - 1,437,981 (-)	protein coding	ring-exported protein 3 (REX3)	OK	1	2.1957651	4.581326	1525	333	0.0008310201	1.000106e-06	-14.784874
PF3D7_0936400	PFI1760w	P. falciparum 3D7	Pf3D7_09_v3: 1,440,783 - 1,441,660 (+)	protein coding	ring-exported protein 4 (REX4)	OK	1	1.4890176	2.806978	883	314	0.0027174490	2.620124e-05	-9.268181
PF3D7_0936500	PFI1765c	P. falciparum 3D7	Pf3D7_09_v3: 1,443,854 - 1,444,847 (-)	protein coding	Plasmodium exported protein, unknown function	OK	1	0.7339376	1.663172	115	69	0.0135019850	5.440807e-04	-5.825191
PF3D7_0936600	PFI1770w	P. falciparum 3D7	Pf3D7_09_v3: 1,446,929 - 1,447,947 (+)	protein coding	Plasmodium exported protein (PHISTb), unknown function (GEXP05)	OK	1	2.3195913	4.991908	967	194	0.0002842794	1.027392e-07	-20.300815
PF3D7_0936800	PFI1780w	P. falciparum 3D7	Pf3D7_09_v3: 1,458,392 - 1,459,862 (+)	protein coding	Plasmodium exported protein (PHISTc), unknown function	OK	1	1.9919455	3.977730	2192	551	0.0016875842	1.095635e-05	-10.521099
PF3D7_0937600	PFI1820w	P. falciparum 3D7	Pf3D7_09_v3: 1,486,070 - 1,490,187 (+)	protein coding	erythrocyte membrane protein 1, PfEMP1 (VAR)	OK	1	2.2136633	4.638516	1874	404	0.0011497233	2.538484e-06	-12.965642
PF3D7_1200700	PFL0035c	P. falciparum 3D7	Pf3D7_12_v3: 61,556 - 64,336 (-)	protein coding	acyl-CoA synthetase (ACS7)	OK	1	1.5233874	2.874652	5866	2041	0.0016875842	9.601448e-06	-10.723258
PF3D7_1200900	PFL0045c	P. falciparum 3D7	Pf3D7_12_v3: 73,229 - 74,522 (-)	protein coding	Plasmodium exported protein (PHISTc), unknown function	OK	1	0.9744125	1.964841	838	426	0.0151023516	7.013560e-04	-5.588702
PF3D7_1201000	PFL0050c	P. falciparum 3D7	Pf3D7_12_v3: 76,846 - 79,067 (-)	protein coding	Plasmodium exported protein (PHISTb), unknown function	OK	1	0.8448594	1.796090	950	529	0.0119073381	4.268185e-04	-6.057606
PF3D7_1203700	PFL0185c	P. falciparum 3D7	Pf3D7_12_v3: 187,146 - 188,842 (-)	protein coding	nucleosome assembly protein (NAPL)	OK	1	0.6688634	1.589820	2844	1789	0.0296484340	2.313678e-03	-4.558833
PF3D7_1205100	PFL0255c	P. falciparum 3D7	Pf3D7_12_v3: 222,695 - 224,991 (-)	protein coding	O-phosphoseryl-tRNA(Sec) selenium transferase, putative (SEPSECS)	OK	1	0.4948598	1.409184	172	122	0.0330436445	2.955657e-03	-4.362399
PF3D7_1205900	PFL0295c	P. falciparum 3D7	Pf3D7_12_v3: 264,615 - 267,863 (-)	protein coding	conserved protein, unknown function	OK	1	0.6966786	1.620769	255	157	0.0267049618	1.902727e-03	-4.719069
PF3D7_1206600	PFL0330c	P. falciparum 3D7	Pf3D7_12_v3: 294,997 - 299,349 (-)	protein coding	DNA-directed RNA polymerase III subunit, putative	OK	1	0.7501184	1.681931	393	234	0.0143237559	6.255161e-04	-5.694466
PF3D7_1213700	PFL0665c	P. falciparum 3D7	Pf3D7_12_v3: 588,128 - 588,982 (-)	protein coding	RNA polymerase subunit 8c, putative	OK	1	0.6855536	1.608319	362	225	0.0194103533	1.076794e-03	-5.203942
PF3D7_1215300	PFL0740c	P. falciparum 3D7	Pf3D7_12_v3: 629,009 - 629,667 (-)	protein coding	10 kDa chaperonin (CPN10)	OK	1	1.2468956	2.373302	506	213	0.0069345844	1.428519e-04	-7.190101
PF3D7_1216300	PFL0785c	P. falciparum 3D7	Pf3D7_12_v3: 651,398 - 651,856 (-)	protein coding	signal recognition particle SRP19 (SRP19)	OK	1	0.6798357	1.601957	544	340	0.0145797291	6.560088e-04	-5.650315
PF3D7_1221900	PFL1055c	P. falciparum 3D7	Pf3D7_12_v3: 872,361 - 874,940 (-)	protein coding	conserved Plasmodium membrane protein, unknown function	OK	1	1.0930010	2.133173	917	430	0.0071931982	1.534311e-04	-7.111653
PF3D7_1224500	PFL1180w	P. falciparum 3D7	Pf3D7_12_v3: 998,353 - 999,275 (+)	protein coding	histone chaperone ASF1, putative (ASF1)	OK	1	0.5701738	1.484702	494	333	0.0466303160	5.502276e-03	-3.883261
PF3D7_1227600	PFL1335w	P. falciparum 3D7	Pf3D7_12_v3: 1,124,788 - 1,128,340 (+)	protein coding	cyclin related protein, putative	OK	1	0.5535693	1.467712	508	346	0.0440993368	5.033508e-03	-3.950324
PF3D7_1227800	PFL1345c	P. falciparum 3D7	Pf3D7_12_v3: 1,134,370 - 1,137,648 (-)	protein coding	histone S-adenosyl methyltransferase, putative	OK	1	0.8252294	1.771817	625	353	0.0414035031	4.456984e-03	-4.042768
PF3D7_1229100	PFL1410c	P. falciparum 3D7	Pf3D7_12_v3: 1,192,888 - 1,199,214 (-)	protein coding	ABC transporter, (CT family) (MRP2)	OK	1	0.8266655	1.773581	938	529	0.0085439068	2.261601e-04	-6.697047
PF3D7_1229400	PFL1420w	P. falciparum 3D7	Pf3D7_12_v3: 1,208,912 - 1,209,542 (+)	protein coding	macrophage migration inhibitory factor (MIF)	OK	1	1.6387185	3.113891	1052	338	0.0027454518	2.737031e-05	-9.209022
PF3D7_1231600	PFL1525c	P. falciparum 3D7	Pf3D7_12_v3: 1,301,098 - 1,304,604 (-)	protein coding	pre-mRNA-splicing factor ATP-dependent RNA helicase PRP2, putative (PRP2)	OK	1	0.6685895	1.589518	348	219	0.0388089260	3.973950e-03	-4.130846
PF3D7_1233100	PFL1595w	P. falciparum 3D7	Pf3D7_12_v3: 1,359,169 - 1,359,576 (+)	protein coding	conserved protein, unknown function	OK	1	0.5327060	1.446640	554	383	0.0388089260	3.976267e-03	-4.130396
PF3D7_1239300	PFL1905w	P. falciparum 3D7	Pf3D7_12_v3: 1,645,219 - 1,645,836 (+)	protein coding	conserved Plasmodium protein, unknown function	OK	1	1.1121767	2.161716	253	117	0.0079457570	1.909624e-04	-6.875482
PF3D7_1240400	PFL1955w	P. falciparum 3D7	Pf3D7_12_v3: 1,704,512 - 1,712,490 (+)	protein coding	erythrocyte membrane protein 1, PfEMP1 (VAR)	OK	1	1.5156505	2.859277	1480	518	0.0016875842	1.036102e-05	-10.606240
PF3D7_1240600	PFL1960w	P. falciparum 3D7	Pf3D7_12_v3: 1,719,574 - 1,727,456 (+)	protein coding	erythrocyte membrane protein 1, PfEMP1 (VAR)	OK	1	1.3155923	2.489045	603	242	0.0053062623	8.704302e-05	-7.753037
PF3D7_1240900	PFL1970w	P. falciparum 3D7	Pf3D7_12_v3: 1,735,543 - 1,743,408 (+)	protein coding	erythrocyte membrane protein 1, PfEMP1 (VAR)	OK	1	1.1322157	2.191951	1200	548	0.0090926679	2.596027e-04	-6.554179
PF3D7_1242700	PFL2055w	P. falciparum 3D7	Pf3D7_12_v3: 1,803,653 - 1,804,483 (+)	protein coding	40S ribosomal protein S17, putative	OK	1	0.4436119	1.360005	5177	3806	0.0491499071	6.074907e-03	-3.809280
PF3D7_1243100	PFL2075c	P. falciparum 3D7	Pf3D7_12_v3: 1,813,507 - 1,814,235 (-)	protein coding	zinc finger protein, putative	OK	1	0.5729587	1.487571	581	391	0.0300459686	2.485884e-03	-4.500770
PF3D7_1253000	PFL2550w	P. falciparum 3D7	Pf3D7_12_v3: 2,168,181 - 2,169,759 (+)	protein coding	gametocyte erythrocyte cytosolic protein (GECO)	OK	1	0.9694793	1.958134	1538	786	0.0205886870	1.197968e-03	-5.110936
PF3D7_1253200	PFL2560c	P. falciparum 3D7	Pf3D7_12_v3: 2,173,799 - 2,174,322 (-)	protein coding	Plasmodium exported protein, unknown function	OK	1	0.8516972	1.804623	294	163	0.0090926679	2.578617e-04	-6.561096
PF3D7_1253300	PFL2565w	P. falciparum 3D7	Pf3D7_12_v3: 2,175,329 - 2,176,087 (+)	protein coding	Plasmodium exported protein (PHISTa), unknown function, pseudogene	OK	1	1.7218815	3.298663	1102	334	0.0013420060	4.657815e-06	-11.894342
PF3D7_1255200	PFL2665c	P. falciparum 3D7	Pf3D7_12_v3: 2,241,271 - 2,248,962 (-)	protein coding	erythrocyte membrane protein 1, PfEMP1 (VAR)	OK	1	1.2459706	2.371781	528	222	0.0193575126	1.066867e-03	-5.212069

## Sheet:  3D7-Lib T versus 3D7 down
down -regulated genes 3D7 -lib versus 3D7 at late trophozoite stage
[Gene ID]	[Input ID]	[Organism]	[Genomic Location]	[Gene Type]	[Product Description]	qualStatus	expr	M	FC	Lib_T	3D7_T	BH	rawp	statTest
PF3D7_1319400	MAL13P1.103	P. falciparum 3D7	Pf3D7_13_v3: 801,712 - 806,029 (+)	protein coding	conserved Plasmodium protein, unknown function	OK	1	-0.6188436	0.6511927	403	618	0.029887550	2.397717e-03	4.529926
PF3D7_1321100	MAL13P1.114	P. falciparum 3D7	Pf3D7_13_v3: 861,442 - 872,332 (-)	protein coding	conserved Plasmodium protein, unknown function	OK	1	-0.7816563	0.5816986	413	711	0.026886689	1.933665e-03	4.705736
PF3D7_1324100	MAL13P1.131	P. falciparum 3D7	Pf3D7_13_v3: 997,721 - 999,262 (+)	protein coding	conserved Plasmodium membrane protein, unknown function	OK	1	-0.7217698	0.6063531	272	449	0.030000876	2.466642e-03	4.507035
PF3D7_1325400	MAL13P1.137	P. falciparum 3D7	Pf3D7_13_v3: 1,052,751 - 1,063,310 (+)	protein coding	conserved Plasmodium protein, unknown function	OK	1	-0.9037905	0.5344806	613	1147	0.006669546	1.307798e-04	7.287984
PF3D7_1326500	MAL13P1.145	P. falciparum 3D7	Pf3D7_13_v3: 1,099,489 - 1,105,836 (-)	protein coding	conserved Plasmodium protein, unknown function	OK	1	-0.8252104	0.5643999	209	371	0.028988282	2.216151e-03	4.593859
PF3D7_1329700	MAL13P1.156	P. falciparum 3D7	Pf3D7_13_v3: 1,261,345 - 1,262,943 (-)	protein coding	conserved Plasmodium protein, unknown function	OK	1	-0.8046073	0.5725179	159	278	0.011283468	3.873977e-04	6.152184
PF3D7_1331600	MAL13P1.168	P. falciparum 3D7	Pf3D7_13_v3: 1,316,496 - 1,317,806 (-)	protein coding	protein tyrosine phosphatase, putative	OK	1	-0.6587553	0.6334246	281	443	0.044120361	5.074865e-03	3.944141
PF3D7_1303700	MAL13P1.18	P. falciparum 3D7	Pf3D7_13_v3: 180,549 - 184,517 (+)	protein coding	conserved Plasmodium protein, unknown function	OK	1	-0.8242630	0.5647706	211	373	0.016869036	8.321733e-04	5.433085
PF3D7_1344600	MAL13P1.220	P. falciparum 3D7	Pf3D7_13_v3: 1,789,425 - 1,790,672 (+)	protein coding	lipoyl synthase (LipA)	OK	1	-0.6205436	0.6504258	93	143	0.040527487	4.253802e-03	4.078486
PF3D7_1347800	MAL13P1.238	P. falciparum 3D7	Pf3D7_13_v3: 1,911,507 - 1,912,832 (+)	protein coding	leucine-rich repeat protein (LRR4.1)	OK	1	-0.4805045	0.7167270	95	132	0.037061992	3.675804e-03	4.191242
PF3D7_1359700	MAL13P1.296	P. falciparum 3D7	Pf3D7_13_v3: 2,381,165 - 2,392,261 (+)	protein coding	conserved Plasmodium protein, unknown function	OK	1	-0.8599448	0.5509736	407	739	0.015906572	7.616989e-04	5.513241
PF3D7_1362700	MAL13P1.313	P. falciparum 3D7	Pf3D7_13_v3: 2,510,355 - 2,516,474 (+)	protein coding	conserved Plasmodium protein, unknown function	OK	1	-1.5481180	0.3419558	333	973	0.001687584	1.095902e-05	10.520729
PF3D7_1362800	MAL13P1.314	P. falciparum 3D7	Pf3D7_13_v3: 2,518,487 - 2,525,493 (+)	protein coding	conserved Plasmodium protein, unknown function	OK	1	-0.6759277	0.6259296	179	286	0.021168479	1.266131e-03	5.063080
PF3D7_1367900	MAL13P1.342	P. falciparum 3D7	Pf3D7_13_v3: 2,706,499 - 2,708,442 (+)	protein coding	conserved Plasmodium protein, unknown function	OK	1	-0.6621797	0.6319228	73	116	0.035847467	3.413736e-03	4.248916
PF3D7_1368800	MAL13P1.346	P. falciparum 3D7	Pf3D7_13_v3: 2,731,041 - 2,736,143 (-)	protein coding	DNA repair endonuclease, putative	OK	1	-0.8361795	0.5601249	282	504	0.033753867	3.063103e-03	4.334134
PF3D7_1343800	MAL13P1.380	P. falciparum 3D7	Pf3D7_13_v3: 1,730,702 - 1,753,486 (-)	protein coding	conserved Plasmodium protein, unknown function	OK	1	-0.7564995	0.5919308	345	582	0.014209474	6.070677e-04	5.722354
PF3D7_1344100	MAL13P1.395	P. falciparum 3D7	Pf3D7_13_v3: 1,764,190 - 1,766,607 (+)	protein coding	krox-like protein. putative	OK	1	-0.5618909	0.6774137	389	574	0.043545155	4.917911e-03	3.967906
PF3D7_1308800	MAL13P1.42	P. falciparum 3D7	Pf3D7_13_v3: 403,788 - 406,703 (-)	protein coding	tyrosine recombinase (INT)	OK	1	-0.4963694	0.7088885	306	431	0.035608527	3.359143e-03	4.261539
PF3D7_1314700	MAL13P1.75	P. falciparum 3D7	Pf3D7_13_v3: 626,481 - 628,675 (-)	protein coding	conserved Plasmodium protein, unknown function	OK	1	-0.6112623	0.6546237	435	664	0.020263408	1.153316e-03	5.143947
PF3D7_0719400	MAL7P1.102	P. falciparum 3D7	Pf3D7_07_v3: 848,398 - 853,593 (-)	protein coding	conserved Plasmodium protein, unknown function	OK	1	-0.5373061	0.6890563	406	589	0.033191280	2.980858e-03	4.355670
PF3D7_0726400	MAL7P1.146	P. falciparum 3D7	Pf3D7_07_v3: 1,108,831 - 1,124,492 (-)	protein coding	conserved Plasmodium membrane protein, unknown function	OK	1	-0.6321004	0.6452363	312	484	0.042750365	4.765571e-03	3.991773
PF3D7_0729900	MAL7P1.162	P. falciparum 3D7	Pf3D7_07_v3: 1,265,910 - 1,281,347 (+)	protein coding	dynein heavy chain, putative	OK	1	-0.6292947	0.6464924	86	133	0.029909145	2.427910e-03	4.519811
PF3D7_0704100	MAL7P1.17	P. falciparum 3D7	Pf3D7_07_v3: 180,036 - 190,715 (+)	protein coding	conserved Plasmodium membrane protein, unknown function	OK	1	-0.7744450	0.5846135	567	971	0.013086533	5.036920e-04	5.898358
PF3D7_0731500	MAL7P1.176	P. falciparum 3D7	Pf3D7_07_v3: 1,358,055 - 1,362,929 (+)	protein coding	erythrocyte binding antigen-175 (EBA175)	OK	1	-0.6807908	0.6238232	3456	5540	0.013476696	5.384377e-04	5.835044
PF3D7_0709900	MAL7P1.29	P. falciparum 3D7	Pf3D7_07_v3: 438,557 - 445,881 (-)	protein coding	conserved Plasmodium membrane protein, unknown function	OK	1	-0.6936616	0.6182826	84	136	0.028988282	2.234115e-03	4.587282
PF3D7_0715300	MAL7P1.73	P. falciparum 3D7	Pf3D7_07_v3: 684,539 - 686,691 (-)	protein coding	calcium/calmodulin-dependent protein kinase, putative	OK	1	-0.7650495	0.5884332	209	355	0.036136147	3.486936e-03	4.232333
PF3D7_0717600	MAL7P1.87	P. falciparum 3D7	Pf3D7_07_v3: 758,720 - 762,877 (-)	protein coding	conserved Plasmodium protein, unknown function	OK	1	-0.4918134	0.7111307	466	656	0.039754507	4.123435e-03	4.102396
PF3D7_0718400	MAL7P1.93	P. falciparum 3D7	Pf3D7_07_v3: 822,438 - 823,015 (+)	protein coding	mitochondrial ribosomal protein S8 precursor, putative	OK	1	-0.6094534	0.6554450	1013	1546	0.022089599	1.397065e-03	4.978653
PF3D7_0810300	MAL8P1.109	P. falciparum 3D7	Pf3D7_08_v3: 525,058 - 527,604 (-)	protein coding	protein phosphatase, putative	OK	1	-1.0487326	0.4833926	2176	4502	0.010018400	3.168357e-04	6.351788
PF3D7_0829000	MAL8P1.11	P. falciparum 3D7	Pf3D7_08_v3: 1,245,211 - 1,251,078 (+)	protein coding	conserved Plasmodium membrane protein, unknown function	OK	1	-0.5821129	0.6679848	375	562	0.033410679	3.006599e-03	4.348861
PF3D7_0807700	MAL8P1.126	P. falciparum 3D7	Pf3D7_08_v3: 395,648 - 398,787 (-)	protein coding	serine protease, putative	OK	1	-0.6654704	0.6304831	212	336	0.019410353	1.076034e-03	5.204561
PF3D7_0803600	MAL8P1.143	P. falciparum 3D7	Pf3D7_08_v3: 223,762 - 230,209 (+)	protein coding	conserved Plasmodium protein, unknown function	OK	1	-0.5712976	0.6730112	273	406	0.039363393	4.052867e-03	4.115684
PF3D7_0803200	MAL8P1.146	P. falciparum 3D7	Pf3D7_08_v3: 204,241 - 206,661 (-)	protein coding	filament assembling protein, putative	OK	1	-0.5604784	0.6780773	1329	1960	0.022226423	1.434527e-03	4.956096
PF3D7_0802700	MAL8P1.149	P. falciparum 3D7	Pf3D7_08_v3: 188,566 - 190,316 (+)	protein coding	conserved Plasmodium protein, unknown function	OK	1	-1.0969709	0.4674970	119	255	0.018414704	9.655184e-04	5.300163
PF3D7_0802600	MAL8P1.150	P. falciparum 3D7	Pf3D7_08_v3: 180,563 - 188,113 (+)	protein coding	adenylyl cyclase beta (ACbeta)	OK	1	-0.8143685	0.5686573	412	725	0.035147683	3.258179e-03	4.285484
PF3D7_0802500	MAL8P1.151	P. falciparum 3D7	Pf3D7_08_v3: 174,647 - 178,906 (-)	protein coding	inositol phosphatase, putative	OK	1	-0.6142675	0.6532615	365	559	0.022642624	1.493415e-03	4.921921
PF3D7_0802100	MAL8P1.153	P. falciparum 3D7	Pf3D7_08_v3: 151,808 - 159,668 (-)	protein coding	transcription factor with AP2 domain(s) (ApiAP2)	OK	1	-0.9518950	0.5169530	582	1127	0.010902976	3.605429e-04	6.222975
PF3D7_0818100	MAL8P1.70	P. falciparum 3D7	Pf3D7_08_v3: 824,564 - 826,518 (+)	protein coding	zinc finger protein, putative	OK	1	-1.1742222	0.4431226	679	1533	0.028988282	2.241956e-03	4.584430
PF3D7_0829400	MAL8P1.8	P. falciparum 3D7	Pf3D7_08_v3: 1,257,716 - 1,259,041 (-)	protein coding	prolyl 4-hydroxylase alpha subunit 1, putative	OK	1	-1.0302547	0.4896237	366	748	0.032627845	2.888985e-03	4.380509
PF3D7_0815500	MAL8P1.84	P. falciparum 3D7	Pf3D7_08_v3: 727,662 - 729,728 (+)	protein coding	conserved Plasmodium protein, unknown function	OK	1	-0.6212717	0.6500976	221	340	0.040959792	4.359472e-03	4.059684
PF3D7_0812200	MAL8P1.98	P. falciparum 3D7	Pf3D7_08_v3: 614,919 - 617,821 (-)	protein coding	trypsin-like serine protease, putative	OK	1	-0.6098490	0.6552653	102	155	0.035608527	3.365244e-03	4.260117
PF3D7_0703200	PF07_0012	P. falciparum 3D7	Pf3D7_07_v3: 122,513 - 127,135 (-)	protein coding	conserved Plasmodium protein, unknown function	OK	1	-0.6195985	0.6508520	522	802	0.027819886	2.086299e-03	4.643215
PF3D7_0704300	PF07_0016	P. falciparum 3D7	Pf3D7_07_v3: 197,691 - 203,249 (+)	protein coding	conserved Plasmodium membrane protein, unknown function	OK	1	-0.7311404	0.6024275	1095	1817	0.010591615	3.445050e-04	6.268113
PF3D7_0705100	PF07_0021	P. falciparum 3D7	Pf3D7_07_v3: 252,282 - 255,251 (+)	protein coding	conserved Plasmodium protein, unknown function	OK	1	-1.0082443	0.4971509	374	752	0.046912083	5.590559e-03	3.871326
PF3D7_0707700	PF07_0026	P. falciparum 3D7	Pf3D7_07_v3: 357,700 - 360,585 (+)	protein coding	ubiquitin-protein ligase e3, putative	OK	1	-0.7026744	0.6144321	678	1103	0.042500877	4.670884e-03	4.007030
PF3D7_0709500	PF07_0039	P. falciparum 3D7	Pf3D7_07_v3: 428,723 - 429,346 (+)	protein coding	conserved Plasmodium protein, unknown function	OK	1	-0.5836253	0.6672849	253	379	0.029909145	2.448428e-03	4.513016
PF3D7_0715100	PF07_0060	P. falciparum 3D7	Pf3D7_07_v3: 674,610 - 675,130 (-)	protein coding	conserved Plasmodium protein, unknown function	OK	1	-0.6948273	0.6177833	72	116	0.037061992	3.631936e-03	4.200577
PF3D7_0828900	PF08_0007	P. falciparum 3D7	Pf3D7_08_v3: 1,241,966 - 1,242,895 (-)	protein coding	conserved Plasmodium protein, unknown function	OK	1	-0.6404769	0.6415008	280	437	0.037061992	3.690041e-03	4.188238
PF3D7_0828800	PF08_0008	P. falciparum 3D7	Pf3D7_08_v3: 1,237,285 - 1,239,501 (-)	protein coding	GPI-anchored micronemal antigen (GAMA)	OK	1	-1.3219741	0.3999872	1349	3372	0.013101092	5.066198e-04	5.892839
PF3D7_0822900	PF08_0035	P. falciparum 3D7	Pf3D7_08_v3: 1,007,777 - 1,011,307 (-)	protein coding	conserved Plasmodium protein, unknown function	OK	1	-0.8940317	0.5381082	1386	2575	0.008279653	2.064677e-04	6.792695
PF3D7_0815300	PF08_0068	P. falciparum 3D7	Pf3D7_08_v3: 721,928 - 725,476 (+)	protein coding	FAD-dependent monooxygenase, putative	OK	1	-0.7014523	0.6149528	189	307	0.049688729	6.177421e-03	3.796835
PF3D7_0803400	PF08_0126	P. falciparum 3D7	Pf3D7_08_v3: 212,252 - 215,971 (+)	protein coding	DNA repair protein RAD54, putative	OK	1	-0.9078951	0.5329621	429	805	0.021486436	1.323974e-03	5.024648
PF3D7_1002800	PF10_0032	P. falciparum 3D7	Pf3D7_10_v3: 132,995 - 137,272 (+)	protein coding	DnaJ protein, putative	OK	1	-0.7485327	0.5952086	186	313	0.027387005	2.010541e-03	4.673594
PF3D7_1003000	PF10_0034	P. falciparum 3D7	Pf3D7_10_v3: 142,419 - 146,237 (+)	protein coding	conserved Plasmodium protein, unknown function	OK	1	-0.6793433	0.6244494	487	780	0.035007300	3.200884e-03	4.299435
PF3D7_1008700	PF10_0084	P. falciparum 3D7	Pf3D7_10_v3: 360,625 - 362,480 (-)	protein coding	tubulin beta chain	OK	1	-0.5481924	0.6838764	2237	3271	0.035093288	3.228837e-03	4.292595
PF3D7_1014800	PF10_0145	P. falciparum 3D7	Pf3D7_10_v3: 596,497 - 600,413 (-)	protein coding	conserved Plasmodium protein, unknown function	OK	1	-0.5551396	0.6805912	102	150	0.029887550	2.405540e-03	4.527292
PF3D7_1015700.1	PF10_0153a	P. falciparum 3D7	Pf3D7_10_v3: 629,909 - 632,061 (-)	protein coding	tubulin binding cofactor c, putative	OK	1	-0.5450707	0.6853578	150	219	0.043403131	4.874977e-03	3.974550
PF3D7_1018200	PF10_0177a	P. falciparum 3D7	Pf3D7_10_v3: 721,734 - 728,331 (-)	protein coding	serine/threonine protein phosphatase, putative	OK	1	-0.7751298	0.5843360	576	985	0.035608527	3.363419e-03	4.260542
PF3D7_1019100	PF10_0184	P. falciparum 3D7	Pf3D7_10_v3: 766,168 - 771,954 (-)	protein coding	conserved Plasmodium protein, unknown function	OK	1	-1.3324719	0.3970873	331	834	0.011800534	4.179444e-04	6.078023
PF3D7_1019300	PF10_0186	P. falciparum 3D7	Pf3D7_10_v3: 774,929 - 780,487 (-)	protein coding	zinc finger protein, putative	OK	1	-0.9017742	0.5352281	235	439	0.008605216	2.378011e-04	6.644784
PF3D7_1019700	PF10_0190	P. falciparum 3D7	Pf3D7_10_v3: 800,278 - 803,502 (-)	protein coding	conserved Plasmodium protein, unknown function	OK	1	-0.8832561	0.5421425	228	421	0.012412621	4.606966e-04	5.983789
PF3D7_1021300	PF10_0207	P. falciparum 3D7	Pf3D7_10_v3: 860,960 - 862,449 (-)	protein coding	conserved Plasmodium membrane protein, unknown function	OK	1	-0.7583693	0.5911641	260	439	0.032612372	2.881722e-03	4.382509
PF3D7_1021700	PF10_0211, PF10_0212	P. falciparum 3D7	Pf3D7_10_v3: 873,208 - 894,869 (-)	protein coding	conserved Plasmodium membrane protein, unknown function	OK	1	-0.7905565	0.5781211	717	1241	0.015009678	6.834909e-04	5.612433
PF3D7_1021800	PF10_0212	P. falciparum 3D7	Pf3D7_10_v3: 896,865 - 903,608 (-)	protein coding	conserved Plasmodium protein, unknown function	OK	1	-1.0549557	0.4813120	380	789	0.022311294	1.459467e-03	4.941437
PF3D7_1021900	PF10_0213	P. falciparum 3D7	Pf3D7_10_v3: 905,473 - 912,345 (-)	protein coding	conserved Plasmodium protein (10b antigen), unknown function	OK	1	-0.7135182	0.6098312	842	1381	0.023661093	1.599069e-03	4.864172
PF3D7_1025000	PF10_0244	P. falciparum 3D7	Pf3D7_10_v3: 1,045,608 - 1,049,760 (-)	protein coding	formin 2, putative	OK	1	-0.8115563	0.5697669	706	1239	0.027926695	2.109389e-03	4.634196
PF3D7_1025900	PF10_0256	P. falciparum 3D7	Pf3D7_10_v3: 1,091,436 - 1,097,277 (-)	protein coding	conserved Plasmodium protein, unknown function	OK	1	-0.9637148	0.5127350	467	912	0.018561759	9.794062e-04	5.287502
PF3D7_1026600	PF10_0262	P. falciparum 3D7	Pf3D7_10_v3: 1,113,495 - 1,118,573 (-)	protein coding	conserved Plasmodium protein, unknown function	OK	1	-0.5429848	0.6863495	1607	2342	0.037262210	3.723528e-03	4.181223
PF3D7_1027300	PF10_0268	P. falciparum 3D7	Pf3D7_10_v3: 1,140,589 - 1,142,602 (-)	protein coding	peroxiredoxin (nPrx)	OK	1	-0.6230578	0.6492933	4720	7269	0.020448856	1.179618e-03	5.124335
PF3D7_1028700	PF10_0281	P. falciparum 3D7	Pf3D7_10_v3: 1,181,005 - 1,182,501 (+)	protein coding	merozoite TRAP-like protein (MTRAP)	OK	1	-0.8517523	0.5541113	1726	3114	0.010018400	3.193134e-04	6.343969
PF3D7_1029800	PF10_0291	P. falciparum 3D7	Pf3D7_10_v3: 1,211,658 - 1,212,971 (-)	protein coding	RAP protein, putative	OK	1	-0.9510451	0.5172576	203	392	0.022320314	1.464090e-03	4.938750
PF3D7_1029900	PF10_0292	P. falciparum 3D7	Pf3D7_10_v3: 1,217,348 - 1,222,441 (+)	protein coding	conserved Plasmodium protein, unknown function	OK	1	-0.9903910	0.5033413	1268	2519	0.011800534	4.147996e-04	6.085375
PF3D7_1030300	PF10_0296	P. falciparum 3D7	Pf3D7_10_v3: 1,233,667 - 1,237,002 (-)	protein coding	conserved Plasmodium protein, unknown function	OK	1	-1.0525340	0.4821206	372	772	0.005556357	9.839591e-05	7.610571
PF3D7_1033900	PF10_0330	P. falciparum 3D7	Pf3D7_10_v3: 1,354,454 - 1,355,571 (-)	protein coding	ubiquitin conjugating enzyme, putative	OK	1	-0.7686618	0.5869617	600	1023	0.027463930	2.039696e-03	4.661757
PF3D7_1035500	PF10_0346	P. falciparum 3D7	Pf3D7_10_v3: 1,407,276 - 1,408,391 (+)	protein coding	merozoite surface protein 6 (MSP6)	OK	1	-0.6067641	0.6566679	4681	7129	0.027675522	2.060411e-03	4.653458
PF3D7_1035600	PF10_0347	P. falciparum 3D7	Pf3D7_10_v3: 1,409,281 - 1,410,555 (+)	protein coding	merozoite surface protein (H101)	OK	1	-0.4491765	0.7324608	351	479	0.044120361	5.070120e-03	3.944847
PF3D7_1036000	PF10_0352	P. falciparum 3D7	Pf3D7_10_v3: 1,427,127 - 1,428,344 (+)	protein coding	merozoite surface protein (MSP11)	OK	1	-0.9510601	0.5172522	1762	3406	0.025259209	1.752717e-03	4.787289
PF3D7_1038700	PF10_0377	P. falciparum 3D7	Pf3D7_10_v3: 1,554,529 - 1,555,702 (-)	protein coding	Plasmodium exported protein, unknown function	OK	1	-0.6506637	0.6369872	126	198	0.046912083	5.585044e-03	3.872066
PF3D7_1103800	PF11_0049	P. falciparum 3D7	Pf3D7_11_v3: 163,985 - 174,100 (+)	protein coding	CCR4-NOT transcription complex subunit 1, putative (NOT1)	OK	1	-0.5702857	0.6734834	713	1059	0.020394945	1.171954e-03	5.129999
PF3D7_1107100	PF11_0083	P. falciparum 3D7	Pf3D7_11_v3: 294,151 - 296,979 (+)	protein coding	nucleic acid binding protein, putative	OK	1	-0.6433489	0.6402251	210	328	0.038744789	3.928204e-03	4.139785
PF3D7_1108100	PF11_0094	P. falciparum 3D7	Pf3D7_11_v3: 356,083 - 360,434 (+)	protein coding	conserved Plasmodium protein, unknown function	OK	1	-0.8532340	0.5535425	628	1134	0.046363118	5.455325e-03	3.889694
PF3D7_1110100	PF11_0107	P. falciparum 3D7	Pf3D7_11_v3: 400,686 - 403,238 (+)	protein coding	conserved Plasmodium protein, unknown function	OK	1	-0.5851188	0.6665944	688	1032	0.037526073	3.763457e-03	4.172947
PF3D7_1110500	PF11_0112	P. falciparum 3D7	Pf3D7_11_v3: 422,057 - 425,418 (+)	protein coding	vacuolar sorting protein 35, putative	OK	1	-0.4604422	0.7267635	429	590	0.047588237	5.813092e-03	3.842125
PF3D7_1115800	PF11_0166	P. falciparum 3D7	Pf3D7_11_v3: 596,289 - 597,203 (-)	protein coding	conserved Plasmodium protein, unknown function	OK	1	-0.9965014	0.5012140	1046	2088	0.006669546	1.285039e-04	7.307570
PF3D7_1117800	PF11_0184	P. falciparum 3D7	Pf3D7_11_v3: 674,299 - 677,349 (-)	protein coding	DNA mismatch repair protein MLH (MLH)	OK	1	-0.6822541	0.6231908	206	330	0.013700401	5.694059e-04	5.782328
PF3D7_1118700	PF11_0194	P. falciparum 3D7	Pf3D7_11_v3: 708,526 - 712,863 (-)	protein coding	conserved Plasmodium protein, unknown function	OK	1	-0.7131880	0.6099708	353	579	0.018730957	1.015411e-03	5.255580
PF3D7_1121300	PF11_0220	P. falciparum 3D7	Pf3D7_11_v3: 801,945 - 807,081 (-)	protein coding	protein kinase, putative (TKL2)	OK	1	-0.8798859	0.5434104	671	1235	0.009568912	2.847318e-04	6.459737
PF3D7_1123100	PF11_0242	P. falciparum 3D7	Pf3D7_11_v3: 909,366 - 916,324 (+)	protein coding	calcium-dependent protein kinase 7 (CDPK7)	OK	1	-0.9402735	0.5211341	606	1164	0.013520658	5.472764e-04	5.819662
PF3D7_1126700	PF11_0278	P. falciparum 3D7	Pf3D7_11_v3: 1,040,790 - 1,046,087 (-)	protein coding	conserved Plasmodium protein, unknown function	OK	1	-0.9941181	0.5020427	841	1675	0.010018400	3.121908e-04	6.366631
PF3D7_1131800	PF11_0327	P. falciparum 3D7	Pf3D7_11_v3: 1,227,220 - 1,231,950 (-)	protein coding	oxysterol-binding protein-related protein 2	OK	1	-0.9562011	0.5154123	605	1174	0.022104345	1.401992e-03	4.975648
PF3D7_1132400	PF11_0333	P. falciparum 3D7	Pf3D7_11_v3: 1,255,286 - 1,259,671 (-)	protein coding	conserved Plasmodium membrane protein, unknown function	OK	1	-0.4730146	0.7204576	386	536	0.049688729	6.162753e-03	3.798602
PF3D7_1134600	PF11_0357	P. falciparum 3D7	Pf3D7_11_v3: 1,350,621 - 1,355,789 (-)	protein coding	zinc finger protein, putative	OK	1	-0.5557051	0.6803245	125	183	0.035316655	3.286606e-03	4.278661
PF3D7_1136000	PF11_0371	P. falciparum 3D7	Pf3D7_11_v3: 1,403,906 - 1,414,512 (+)	protein coding	conserved Plasmodium protein, unknown function	OK	1	-0.9576536	0.5148936	204	396	0.007193198	1.546785e-04	7.102804
PF3D7_1136700.1	PF11_0379	P. falciparum 3D7	Pf3D7_11_v3: 1,446,489 - 1,448,505 (+)	protein coding	conserved Plasmodium protein, unknown function	OK	1	-1.0079300	0.4972592	579	1164	0.017805658	9.041182e-04	5.358665
PF3D7_1138400	PF11_0395	P. falciparum 3D7	Pf3D7_11_v3: 1,501,011 - 1,513,691 (-)	protein coding	guanylyl cyclase (GCalpha)	OK	1	-0.9823685	0.5061481	222	438	0.018651325	9.879919e-04	5.279773
PF3D7_1141300	PF11_0424	P. falciparum 3D7	Pf3D7_11_v3: 1,659,070 - 1,662,359 (-)	protein coding	conserved Plasmodium protein, unknown function	OK	1	-0.9069461	0.5333128	219	410	0.008543907	2.292053e-04	6.683090
PF3D7_1141500	PF11_0426	P. falciparum 3D7	Pf3D7_11_v3: 1,665,761 - 1,668,162 (+)	protein coding	conserved Plasmodium protein, unknown function	OK	1	-0.4665496	0.7236933	89	123	0.049688729	6.172288e-03	3.797452
PF3D7_1143100	PF11_0442	P. falciparum 3D7	Pf3D7_11_v3: 1,720,047 - 1,724,861 (-)	protein coding	transcription factor with AP2 domain(s) (AP2-O)	OK	1	-1.2814606	0.4113788	857	2083	0.004128741	5.744725e-05	8.252124
PF3D7_1145100	PF11_0463	P. falciparum 3D7	Pf3D7_11_v3: 1,783,357 - 1,786,563 (-)	protein coding	coatamer gamma subunit, putative	OK	1	-0.6424509	0.6406237	431	673	0.041403503	4.439461e-03	4.045778
PF3D7_1145200	PF11_0464	P. falciparum 3D7	Pf3D7_11_v3: 1,789,323 - 1,795,370 (-)	protein coding	serine/threonine protein kinase, putative	OK	1	-1.4637325	0.3625539	1208	3331	0.001824676	1.285912e-05	10.280416
PF3D7_1145600	PF11_0467	P. falciparum 3D7	Pf3D7_11_v3: 1,810,290 - 1,812,442 (-)	protein coding	conserved protein, unknown function	OK	1	-0.5253514	0.6947899	129	186	0.044099337	5.050744e-03	3.947741
PF3D7_1146800	PF11_0479	P. falciparum 3D7	Pf3D7_11_v3: 1,843,645 - 1,853,372 (-)	protein coding	conserved Plasmodium protein, unknown function	OK	1	-0.6656756	0.6303934	112	178	0.023764890	1.610378e-03	4.858241
PF3D7_1147000	PF11_0480	P. falciparum 3D7	Pf3D7_11_v3: 1,858,329 - 1,867,357 (-)	protein coding	sporozoite asparagine-rich protein (SLARP)	OK	1	-0.7330335	0.6016375	119	198	0.024172906	1.653965e-03	4.835803
PF3D7_1147300	PF11_0482	P. falciparum 3D7	Pf3D7_11_v3: 1,883,775 - 1,887,860 (+)	protein coding	conserved Plasmodium protein, unknown function	OK	1	-0.6381745	0.6425254	414	644	0.029887550	2.376772e-03	4.537025
PF3D7_1148000	PF11_0488	P. falciparum 3D7	Pf3D7_11_v3: 1,909,210 - 1,913,499 (-)	protein coding	serine/threonine protein kinase, putative	OK	1	-0.5406130	0.6874788	174	254	0.035258554	3.274828e-03	4.281480
PF3D7_1149200	PF11_0509	P. falciparum 3D7	Pf3D7_11_v3: 1,976,407 - 1,979,804 (+)	protein coding	ring-infected erythrocyte surface antigen	OK	1	-0.8879036	0.5403988	1782	3297	0.042101911	4.602757e-03	4.018216
PF3D7_1115100	PF11_0525	P. falciparum 3D7	Pf3D7_11_v3: 571,007 - 573,306 (-)	protein coding	conserved Plasmodium protein, unknown function	OK	1	-0.6710995	0.6280279	104	166	0.035882639	3.423656e-03	4.246646
PF3D7_1307600	PF13_0040	P. falciparum 3D7	Pf3D7_13_v3: 339,927 - 341,888 (-)	protein coding	DNA-directed RNA polymerase alpha chain, putative	OK	1	-0.4949271	0.7095975	627	883	0.041771264	4.543965e-03	4.028015
PF3D7_1310700	PF13_0058	P. falciparum 3D7	Pf3D7_13_v3: 468,232 - 468,663 (-)	protein coding	conserved Plasmodium protein, unknown function	OK	1	-0.5502788	0.6828881	4712	6900	0.027144513	1.970305e-03	4.690245
PF3D7_1311500	PF13_0063	P. falciparum 3D7	Pf3D7_13_v3: 489,927 - 491,609 (-)	protein coding	26S proteasome regulatory subunit 7, putative	OK	1	-0.4926003	0.7107429	1254	1764	0.037485063	3.752570e-03	4.175194
PF3D7_1312600	PF13_0070	P. falciparum 3D7	Pf3D7_13_v3: 529,976 - 531,265 (+)	protein coding	branched-chain alpha keto-acid dehydrogenase, putative	OK	1	-0.7006916	0.6152772	271	440	0.041771264	4.523016e-03	4.031540
PF3D7_1313600	PF13_0079	P. falciparum 3D7	Pf3D7_13_v3: 579,526 - 585,615 (-)	protein coding	conserved Plasmodium protein, unknown function	OK	1	-1.0078548	0.4972851	236	475	0.008005272	1.952858e-04	6.851662
PF3D7_1316200	PF13_0090	P. falciparum 3D7	Pf3D7_13_v3: 680,039 - 680,855 (+)	protein coding	ADP-ribosylation factor, putative	OK	1	-0.6095440	0.6554038	724	1105	0.022226423	1.436013e-03	4.955215
PF3D7_1320200	PF13_0117	P. falciparum 3D7	Pf3D7_13_v3: 836,563 - 838,446 (+)	protein coding	TBC domain protein, putative	OK	1	-0.5264950	0.6942393	173	249	0.042750365	4.772045e-03	3.990742
PF3D7_1320700	PF13_0120	P. falciparum 3D7	Pf3D7_13_v3: 849,662 - 853,990 (+)	protein coding	conserved Plasmodium protein, unknown function	OK	1	-0.8299599	0.5625449	371	659	0.007427338	1.656241e-04	7.028423
PF3D7_1326600	PF13_0148	P. falciparum 3D7	Pf3D7_13_v3: 1,107,875 - 1,122,540 (+)	protein coding	conserved Plasmodium protein, unknown function	OK	1	-0.7153724	0.6090479	205	337	0.018850861	1.032131e-03	5.241179
PF3D7_1329300	PF13_0149	P. falciparum 3D7	Pf3D7_13_v3: 1,239,486 - 1,241,234 (-)	protein coding	chromatin assembly factor 1 subunit, putative	OK	1	-0.6701388	0.6284462	376	598	0.017086778	8.562101e-04	5.407454
PF3D7_1328500	PF13_0153	P. falciparum 3D7	Pf3D7_13_v3: 1,204,186 - 1,207,200 (-)	protein coding	alpha/beta-hydrolase, putative	OK	1	-0.8612022	0.5504936	311	564	0.035580827	3.335300e-03	4.267122
PF3D7_1327300	PF13_0161	P. falciparum 3D7	Pf3D7_13_v3: 1,145,719 - 1,151,106 (+)	protein coding	conserved Plasmodium protein, unknown function	OK	1	-1.0155837	0.4946282	407	822	0.025994810	1.808457e-03	4.761215
PF3D7_1330500	PF13_0164	P. falciparum 3D7	Pf3D7_13_v3: 1,284,988 - 1,287,165 (+)	protein coding	conserved Plasmodium protein, unknown function	OK	1	-0.9292708	0.5251237	168	319	0.010936389	3.636241e-04	6.214559
PF3D7_1331400	PF13_0168	P. falciparum 3D7	Pf3D7_13_v3: 1,310,771 - 1,312,216 (+)	protein coding	CPW-WPC family protein	OK	1	-0.6136846	0.6535255	83	127	0.029648434	2.307508e-03	4.561001
PF3D7_1349300	PF13_0258	P. falciparum 3D7	Pf3D7_13_v3: 1,977,269 - 1,982,692 (+)	protein coding	serine/threonine protein kinase (TKL3)	OK	1	-0.5651276	0.6758956	370	547	0.038744789	3.925648e-03	4.140288
PF3D7_1356600	PF13_0303	P. falciparum 3D7	Pf3D7_13_v3: 2,240,970 - 2,242,412 (-)	protein coding	regulator of chromosome condensation, putative	OK	1	-0.6665007	0.6300330	370	587	0.027144513	1.968686e-03	4.690923
PF3D7_1361400	PF13_0326	P. falciparum 3D7	Pf3D7_13_v3: 2,464,135 - 2,464,718 (-)	protein coding	actin-depolymerizing factor 2 (ADF2)	OK	1	-0.7828330	0.5812243	219	377	0.043571457	4.928755e-03	3.966238
PF3D7_1402800	PF14_0029	P. falciparum 3D7	Pf3D7_14_v3: 100,847 - 105,624 (+)	protein coding	conserved Plasmodium protein, unknown function	OK	1	-1.4645550	0.3623473	279	771	0.001687584	1.133347e-05	10.469823
PF3D7_1402900	PF14_0029a	P. falciparum 3D7	Pf3D7_14_v3: 106,370 - 109,234 (+)	protein coding	conserved Plasmodium protein, unknown function	OK	1	-1.4484112	0.3664247	255	696	0.013104519	5.091203e-04	5.888152
PF3D7_1404300	PF14_0040	P. falciparum 3D7	Pf3D7_14_v3: 150,000 - 150,608 (+)	protein coding	secreted ookinete adhesive protein (SOAP)	OK	1	-0.5797108	0.6690979	75	112	0.047588237	5.802397e-03	3.843500
PF3D7_1406800	PF14_0065	P. falciparum 3D7	Pf3D7_14_v3: 246,380 - 247,721 (-)	protein coding	glideosome associated protein with multiple membrane spans 3 (GAPM3)	OK	1	-0.5869512	0.6657483	2257	3390	0.018294386	9.552955e-04	5.309613
PF3D7_1408700	PF14_0084	P. falciparum 3D7	Pf3D7_14_v3: 324,754 - 346,468 (-)	protein coding	conserved Plasmodium protein, unknown function	OK	1	-0.5385028	0.6884850	391	567	0.029887550	2.411650e-03	4.525241
PF3D7_1409400	PF14_0092	P. falciparum 3D7	Pf3D7_14_v3: 365,509 - 367,027 (-)	protein coding	conserved Plasmodium membrane protein, unknown function	OK	1	-0.7929534	0.5771613	817	1415	0.040870708	4.315965e-03	4.067364
PF3D7_1415700	PF14_0155	P. falciparum 3D7	Pf3D7_14_v3: 634,815 - 636,533 (-)	protein coding	serine C-palmitoyltransferase, putative	OK	1	-0.7128360	0.6101196	135	222	0.026704962	1.909587e-03	4.716092
PF3D7_1416200	PF14_0160	P. falciparum 3D7	Pf3D7_14_v3: 650,503 - 657,345 (-)	protein coding	metacaspase-like protein (MCA3)	OK	1	-0.5784530	0.6696815	234	349	0.027172039	1.978737e-03	4.686725
PF3D7_1417400	PF14_0172	P. falciparum 3D7	Pf3D7_14_v3: 714,708 - 725,998 (+)	protein coding	cyclic nucleotide-binding protein, putative, pseudogene (cNBP)	OK	1	-0.8383254	0.5592924	151	270	0.029700309	2.339959e-03	4.549671																		3.373305e-03	4.258243
PF3D7_1417800	PF14_0177	P. falciparum 3D7	Pf3D7_14_v3: 753,389 - 756,440 (+)	protein coding	DNA replication licensing factor MCM2 (MCM2)	OK	1	-0.7010520	0.6151235	513	833	0.021939474	1.379642e-03	4.989372
PF3D7_1420200	PF14_0196	P. falciparum 3D7	Pf3D7_14_v3: 838,927 - 842,664 (-)	protein coding	tetratricopeptide repeat family protein, putative	OK	1	-0.5054017	0.7044642	696	988	0.040531356	4.262604e-03	4.076901
PF3D7_1422600	PF14_0216	P. falciparum 3D7	Pf3D7_14_v3: 910,227 - 912,152 (+)	protein coding	conserved Plasmodium protein, unknown function	OK	1	-0.6609883	0.6324449	235	371	0.026114089	1.830912e-03	4.750961
PF3D7_1428400	PF14_0263	P. falciparum 3D7	Pf3D7_14_v3: 1,108,430 - 1,115,470 (-)	protein coding	probable protein, unknown function	OK	1	-1.0834191	0.4719091	100	212	0.009409037	2.746207e-04	6.496574
PF3D7_1431400	PF14_0293	P. falciparum 3D7	Pf3D7_14_v3: 1,233,977 - 1,237,125 (-)	protein coding	conserved Plasmodium protein, unknown function	OK	1	-0.5805779	0.6686959	293	439	0.041220532	4.394672e-03	4.053530
PF3D7_1432900	PF14_0311	P. falciparum 3D7	Pf3D7_14_v3: 1,296,173 - 1,297,211 (-)	protein coding	SF-assemblin, putative	OK	1	-0.5675714	0.6747517	353	524	0.048524795	5.980107e-03	3.820993
PF3D7_1433300	PF14_0314	P. falciparum 3D7	Pf3D7_14_v3: 1,310,041 - 1,311,834 (+)	protein coding	chromatin assembly factor 1 P55 subunit, putative	OK	1	-0.5257542	0.6945959	439	632	0.039437813	4.076333e-03	4.111237
PF3D7_1434400	PF14_0325	P. falciparum 3D7	Pf3D7_14_v3: 1,375,624 - 1,376,830 (-)	protein coding	conserved Plasmodium membrane protein, unknown function	OK	1	-0.6444547	0.6397346	540	845	0.013476696	5.406264e-04	5.831209
PF3D7_1435100	PF14_0332	P. falciparum 3D7	Pf3D7_14_v3: 1,415,941 - 1,417,020 (-)	protein coding	ribonuclease H2 subunit B, putative	OK	1	-0.4854383	0.7142800	314	439	0.049688729	6.166633e-03	3.798134
PF3D7_1435600	PF14_0337	P. falciparum 3D7	Pf3D7_14_v3: 1,437,511 - 1,442,877 (-)	protein coding	conserved Plasmodium protein, unknown function	OK	1	-0.8773882	0.5443520	574	1055	0.049840383	6.205281e-03	3.793491
PF3D7_1435700.1	PF14_0338	P. falciparum 3D7	Pf3D7_14_v3: 1,445,085 - 1,449,491 (-)	protein coding	ataxin-2 like protein, putative	OK	1	-1.1732289	0.4434278	591	1334	0.022311294	1.455612e-03	4.943685
PF3D7_1438400	PF14_0362	P. falciparum 3D7	Pf3D7_14_v3: 1,548,918 - 1,556,721 (+)	protein coding	metacaspase-like protein (MCA2)	OK	1	-0.6303903	0.6460016	352	545	0.027144513	1.971828e-03	4.689608
PF3D7_1439500	PF14_0374	P. falciparum 3D7	Pf3D7_14_v3: 1,608,519 - 1,611,743 (+)	protein coding	CCAAT-binding transcription factor, putative	OK	1	-1.5272395	0.3469406	857	2471	0.002291851	1.863630e-05	9.741291
PF3D7_1440400	PF14_0383	P. falciparum 3D7	Pf3D7_14_v3: 1,647,673 - 1,651,694 (-)	protein coding	conserved Plasmodium protein, unknown function	OK	1	-0.8116345	0.5697360	158	277	0.038744789	3.926929e-03	4.140036
PF3D7_1442400	PF14_0402	P. falciparum 3D7	Pf3D7_14_v3: 1,717,171 - 1,723,512 (+)	protein coding	conserved Plasmodium protein, unknown function	OK	1	-0.6233517	0.6491610	800	1233	0.041771264	4.531111e-03	4.030176
PF3D7_1446500	PF14_0442	P. falciparum 3D7	Pf3D7_14_v3: 1,907,197 - 1,916,202 (+)	protein coding	conserved Plasmodium protein, unknown function	OK	1	-0.5752575	0.6711664	401	597	0.044099337	5.027459e-03	3.951234
PF3D7_1448300	PF14_0461	P. falciparum 3D7	Pf3D7_14_v3: 1,972,498 - 1,977,423 (-)	protein coding	conserved Plasmodium protein, unknown function	OK	1	-0.4973607	0.7084015	630	890	0.041771264	4.542964e-03	4.028183
PF3D7_1450500	PF14_0480	P. falciparum 3D7	Pf3D7_14_v3: 2,067,739 - 2,073,656 (-)	protein coding	conserved Plasmodium protein, unknown function	OK	1	-0.9917025	0.5028840	189	376	0.004897312	7.610567e-05	7.911543
PF3D7_1451300	PF14_0488	P. falciparum 3D7	Pf3D7_14_v3: 2,104,947 - 2,107,047 (+)	protein coding	conserved Plasmodium protein, unknown function	OK	1	-0.5520967	0.6820282	354	518	0.041403503	4.459069e-03	4.042411
PF3D7_1453100	PF14_0505	P. falciparum 3D7	Pf3D7_14_v3: 2,176,837 - 2,178,729 (-)	protein coding	dynactin subunit 4, putative	OK	1	-0.7750225	0.5843795	154	263	0.013476696	5.387503e-04	5.834495
PF3D7_1455300	PF14_0527	P. falciparum 3D7	Pf3D7_14_v3: 2,259,465 - 2,261,297 (+)	protein coding	conserved Plasmodium protein, unknown function	OK	1	-1.3663831	0.3878624	984	2538	0.003574687	4.327864e-05	8.607239
PF3D7_1455700	PF14_0531	P. falciparum 3D7	Pf3D7_14_v3: 2,278,701 - 2,282,162 (-)	protein coding	conserved Plasmodium protein, unknown function	OK	1	-1.0192129	0.4933854	247	501	0.029471508	2.284654e-03	4.569085
PF3D7_1456000	PF14_0533	P. falciparum 3D7	Pf3D7_14_v3: 2,296,491 - 2,300,868 (+)	protein coding	transcription factor with AP2 domain(s) (ApiAP2)	OK	1	-1.2783887	0.4122557	278	673	0.003574687	4.283842e-05	8.620294
PF3D7_1460500	PF14_0577	P. falciparum 3D7	Pf3D7_14_v3: 2,466,091 - 2,470,989 (+)	protein coding	conserved Plasmodium protein, unknown function	OK	1	-1.1253682	0.4583850	285	621	0.038580137	3.883111e-03	4.148709
PF3D7_1461800	PF14_0588	P. falciparum 3D7	Pf3D7_14_v3: 2,504,149 - 2,512,505 (+)	protein coding	conserved Plasmodium protein, unknown function	OK	1	-0.8372806	0.5596976	105	188	0.009635931	2.918875e-04	6.434538
PF3D7_1462700	PF14_0597	P. falciparum 3D7	Pf3D7_14_v3: 2,553,714 - 2,555,104 (-)	protein coding	cytochrome c1 precursor, putative	OK	1	-0.8327486	0.5614585	690	1229	0.021005220	1.248774e-03	5.074991
PF3D7_1464500	PF14_0613	P. falciparum 3D7	Pf3D7_14_v3: 2,607,292 - 2,617,621 (+)	protein coding	conserved Plasmodium membrane protein, unknown function	OK	1	-0.6942353	0.6180368	519	840	0.027144513	1.962322e-03	4.693593
PF3D7_1466200	PF14_0631	P. falciparum 3D7	Pf3D7_14_v3: 2,694,813 - 2,704,049 (-)	protein coding	conserved Plasmodium protein, unknown function	OK	1	-1.1277585	0.4576262	156	341	0.003233990	3.798506e-05	8.775088
PF3D7_1467900	PF14_0647	P. falciparum 3D7	Pf3D7_14_v3: 2,771,101 - 2,776,308 (+)	protein coding	rab GTPase activator, putative	OK	1	-0.8775763	0.5442811	859	1578	0.021909149	1.370058e-03	4.995332
PF3D7_1468400	PF14_0652	P. falciparum 3D7	Pf3D7_14_v3: 2,809,478 - 2,812,066 (+)	protein coding	zinc finger protein, putative (D13)	OK	1	-0.6481907	0.6380801	865	1356	0.021277673	1.277478e-03	5.055390
PF3D7_1471400	PF14_0681	P. falciparum 3D7	Pf3D7_14_v3: 2,919,190 - 2,920,871 (-)	protein coding	diacylglycerol kinase, putative	OK	1	-0.6506223	0.6370055	863	1355	0.047050263	5.669922e-03	3.860770
PF3D7_1473400	PF14_0703	P. falciparum 3D7	Pf3D7_14_v3: 2,989,577 - 2,992,222 (+)	protein coding	conserved Plasmodium protein, unknown function	OK	1	-0.9930125	0.5024276	399	794	0.047588237	5.785708e-03	3.845652
PF3D7_0102200	PFA0110w	P. falciparum 3D7	Pf3D7_01_v3: 98,819 - 102,282 (+)	protein coding	ring-infected erythrocyte surface antigen (RESA)	OK	1	-0.5679647	0.6745678	4131	6124	0.026448330	1.873463e-03	4.731902
PF3D7_0102500	PFA0125c	P. falciparum 3D7	Pf3D7_01_v3: 110,750 - 115,799 (-)	protein coding	erythrocyte binding antigen-181 (EBA181)	OK	1	-0.7183648	0.6077859	1299	2137	0.021486436	1.316685e-03	5.029388
PF3D7_0103800	PFA0190c	P. falciparum 3D7	Pf3D7_01_v3: 169,079 - 171,273 (-)	protein coding	actin-related protein (ARP1)	OK	1	-0.6337696	0.6444902	134	209	0.026395137	1.864926e-03	4.735687
PF3D7_0105700	PFA0280w	P. falciparum 3D7	Pf3D7_01_v3: 238,666 - 247,857 (+)	protein coding	asparagine-rich antigen Pfa35-2	OK	1	-0.9386053	0.5217370	478	917	0.024063808	1.634982e-03	4.845494
PF3D7_0106000	PFA0295c	P. falciparum 3D7	Pf3D7_01_v3: 255,775 - 258,543 (-)	protein coding	conserved Plasmodium protein, unknown function	OK	1	-0.6997044	0.6156984	573	931	0.017271308	8.707436e-04	5.392340
PF3D7_0110500	PFA0510w	P. falciparum 3D7	Pf3D7_01_v3: 396,591 - 403,606 (+)	protein coding	bromodomain protein, putative	OK	1	-0.8437586	0.5571900	163	292	0.026225158	1.843438e-03	4.745300
PF3D7_0111000	PFA0535c	P. falciparum 3D7	Pf3D7_01_v3: 421,776 - 427,575 (-)	protein coding	kinesin-8, putative	OK	1	-0.8766812	0.5446188	307	563	0.029909145	2.451143e-03	4.512121
PF3D7_0111300	PFA0545c	P. falciparum 3D7	Pf3D7_01_v3: 431,539 - 435,042 (-)	protein coding	replication factor c protein, putative	OK	1	-0.8466170	0.5560872	434	780	0.014323756	6.367264e-04	5.677962
PF3D7_0114000	PFA0675w	P. falciparum 3D7	Pf3D7_01_v3: 542,480 - 546,983 (+)	protein coding	RESA-like protein with DnaJ domain, putative (GEXP06)	OK	1	-0.5465565	0.6846523	90	132	0.035328409	3.294084e-03	4.276877
PF3D7_0203100	PFB0150c	P. falciparum 3D7	Pf3D7_02_v3: 149,524 - 156,981 (-)	protein coding	protein kinase, putative	OK	1	-0.7988262	0.5748167	227	394	0.018414704	9.683193e-04	5.297594
PF3D7_0206800	PFB0300c	P. falciparum 3D7	Pf3D7_02_v3: 273,689 - 274,507 (-)	protein coding	merozoite surface protein 2 (MSP2)	OK	1	-0.6611671	0.6323665	4822	7625	0.021486436	1.316514e-03	5.029499
PF3D7_0207500	PFB0335c	P. falciparum 3D7	Pf3D7_02_v3: 298,897 - 302,564 (-)	protein coding	serine repeat antigen 6 (SERA6)	OK	1	-0.5347737	0.6902670	1129	1636	0.031986997	2.759520e-03	4.417018
PF3D7_0208100.1	PFB0365w	P. falciparum 3D7	Pf3D7_02_v3: 327,932 - 335,203 (+)	protein coding	conserved Plasmodium protein, unknown function	OK	1	-0.5987568	0.6603227	426	646	0.028665535	2.185915e-03	4.605063
PF3D7_0210200	PFB0460c	P. falciparum 3D7	Pf3D7_02_v3: 413,278 - 421,137 (-)	protein coding	conserved Plasmodium protein, unknown function	OK	1	-0.6908125	0.6195049	432	697	0.047408985	5.739085e-03	3.851700
PF3D7_0210300	PFB0465c	P. falciparum 3D7	Pf3D7_02_v3: 423,063 - 424,654 (-)	protein coding	monocarboxylate transporter, putative	OK	1	-0.6318757	0.6453368	200	310	0.026395137	1.864830e-03	4.735730
PF3D7_0212100	PFB0540w	P. falciparum 3D7	Pf3D7_02_v3: 483,436 - 488,970 (+)	protein coding	conserved Plasmodium protein, unknown function	OK	1	-0.6678588	0.6294402	395	628	0.038808926	3.971891e-03	4.131245
PF3D7_0212600	PFB0570w	P. falciparum 3D7	Pf3D7_02_v3: 522,931 - 523,999 (+)	protein coding	secreted protein altered thrombospondin repeat protein (SPATR)	OK	1	-0.8891420	0.5399352	695	1287	0.046363118	5.453015e-03	3.890012
PF3D7_0214200	PFB0645c	P. falciparum 3D7	Pf3D7_02_v3: 575,155 - 576,054 (-)	protein coding	mitochondrial ribosomal protein L13 precursor, putative	OK	1	-0.8500543	0.5547639	526	948	0.008424550	2.131256e-04	6.759257
PF3D7_0216000	PFB0730w	P. falciparum 3D7	Pf3D7_02_v3: 658,636 - 664,629 (+)	protein coding	DEAD/DEAH box helicase, putative	OK	1	-0.5671319	0.6749573	149	221	0.041292750	4.409833e-03	4.050897
PF3D7_0217500	PFB0815w	P. falciparum 3D7	Pf3D7_02_v3: 720,437 - 722,661 (+)	protein coding	calcium-dependent protein kinase 1 (CDPK1)	OK	1	-0.6083561	0.6559437	1739	2650	0.022226423	1.434612e-03	4.956046
PF3D7_0217600	PFB0820c	P. falciparum 3D7	Pf3D7_02_v3: 723,747 - 729,932 (-)	protein coding	conserved Plasmodium protein, unknown function	OK	1	-0.6409873	0.6412740	667	1040	0.018092887	9.309283e-04	5.332596
PF3D7_0302200	PFC0110w	P. falciparum 3D7	Pf3D7_03_v3: 119,458 - 124,735 (+)	protein coding	cytoadherence linked asexual protein 3.2 (CLAG3.2)	OK	1	-0.6162529	0.6523631	2697	4134	0.042705311	4.738175e-03	3.996153
PF3D7_0302500	PFC0120w	P. falciparum 3D7	Pf3D7_03_v3: 135,418 - 140,660 (+)	protein coding	cytoadherence linked asexual protein 3.1 (CLAG3.1)	OK	1	-0.7898436	0.5784068	2655	4590	0.012988216	4.928669e-04	5.919082
PF3D7_0304100	PFC0185w	P. falciparum 3D7	Pf3D7_03_v3: 204,542 - 206,119 (+)	protein coding	membrane skeletal protein IMC1-related (ALV2)	OK	1	-1.1818335	0.4407909	712	1615	0.008123065	2.010950e-04	6.820570
PF3D7_0308800	PFC0371w	P. falciparum 3D7	Pf3D7_03_v3: 378,045 - 378,517 (+)	protein coding	conserved protein, unknown function	OK	1	-0.6408879	0.6413181	291	454	0.021005220	1.245937e-03	5.076955
PF3D7_0308400	PFC0385c	P. falciparum 3D7	Pf3D7_03_v3: 368,572 - 368,690 (+)	snRNA encoding	U4 Spliceosomal RNA	OK	1	-0.6482631	0.6380480	253	396	0.015693416	7.388277e-04	5.541035
PF3D7_0312200	PFC0515c	P. falciparum 3D7	Pf3D7_03_v3: 516,793 - 520,503 (-)	protein coding	TPR domain containing protein	OK	1	-0.7744770	0.5846005	130	222	0.030864893	2.595969e-03	4.465917
PF3D7_0313600	PFC0570c	P. falciparum 3D7	Pf3D7_03_v3: 552,001 - 554,621 (-)	protein coding	conserved Plasmodium protein, unknown function	OK	1	-0.7405015	0.5985313	143	240	0.014323756	6.206244e-04	5.701770
PF3D7_0313800	PFC0575w	P. falciparum 3D7	Pf3D7_03_v3: 559,334 - 562,253 (+)	protein coding	conserved Plasmodium protein, unknown function	OK	1	-0.5790972	0.6693825	225	337	0.033753867	3.067979e-03	4.332878
PF3D7_0315200	PFC0640w	P. falciparum 3D7	Pf3D7_03_v3: 616,472 - 622,816 (+)	protein coding	circumsporozoite- and TRAP-related protein (CTRP)	OK	1	-0.8301996	0.5624514	89	159	0.039363393	4.051111e-03	4.116017
PF3D7_0315500	PFC0675c	P. falciparum 3D7	Pf3D7_03_v3: 632,846 - 633,544 (-)	protein coding	mitochondrial ribosomal protein L29/L47 precursor, putative	OK	1	-0.6647542	0.6307962	280	444	0.013635021	5.612019e-04	5.795978
PF3D7_0315600	PFC0680w	P. falciparum 3D7	Pf3D7_03_v3: 635,586 - 637,462 (+)	protein coding	conserved Plasmodium protein, unknown function	OK	1	-0.8283304	0.5631806	85	150	0.027387005	2.008738e-03	4.674333
PF3D7_0317200	PFC0755c	P. falciparum 3D7	Pf3D7_03_v3: 690,154 - 694,815 (-)	protein coding	cdc2-related protein kinase 4 (CRK4)	OK	1	-0.9677878	0.5112895	1057	2068	0.004305479	6.457441e-05	8.109071
PF3D7_0317500	PFC0770c	P. falciparum 3D7	Pf3D7_03_v3: 716,523 - 721,831 (-)	protein coding	kinesin-5, putative (KLP3)	OK	1	-0.6178379	0.6516468	427	655	0.015693416	7.401484e-04	5.539405
PF3D7_0319000	PFC0840w	P. falciparum 3D7	Pf3D7_03_v3: 795,577 - 801,171 (+)	protein coding	P-type ATPase, putative (ATPase7)	OK	1	-0.7329299	0.6016807	642	1067	0.009635931	2.942668e-04	6.426312
PF3D7_0320800	PFC0915w	P. falciparum 3D7	Pf3D7_03_v3: 870,817 - 872,342 (+)	protein coding	ATP-dependent RNA helicase, putative (DOZI)	OK	1	-0.5657148	0.6756206	460	681	0.044120361	5.078545e-03	3.943593
PF3D7_0321300	PFC0940c	P. falciparum 3D7	Pf3D7_03_v3: 890,014 - 892,764 (-)	protein coding	conserved Plasmodium protein, unknown function	OK	1	-0.8701657	0.5470840	254	465	0.038744789	3.941111e-03	4.137251
PF3D7_0402300	PFD0110w	P. falciparum 3D7	Pf3D7_04_v3: 137,640 - 146,653 (+)	protein coding	reticulocyte binding protein homologue 1,normocyte binding protein 1 (RH1)	OK	1	-0.7912867	0.5778285	909	1574	0.012988216	4.909988e-04	5.922709
PF3D7_0403600	PFD0170c	P. falciparum 3D7	Pf3D7_04_v3: 197,846 - 201,208 (-)	protein coding	conserved Plasmodium protein, unknown function	OK	1	-0.8280921	0.5632737	681	1208	0.006669546	1.314932e-04	7.281923
PF3D7_0407800	PFD0385w	P. falciparum 3D7	Pf3D7_04_v3: 384,924 - 390,806 (+)	protein coding	conserved Plasmodium protein, unknown function	OK	1	-0.7150046	0.6092032	1199	1969	0.014323756	6.227735e-04	5.698553								PFD0175c	PFD0175c_198	Unknown	OK	1	-0.7444023	0.5969151	350	586	0.016716296	8.216177e-04	5.444601
PF3D7_0408500	PFD0420c	P. falciparum 3D7	Pf3D7_04_v3: 408,679 - 410,697 (-)	protein coding	flap endonuclease 1 (FEN1)	OK	1	-0.6619633	0.6320176	313	495	0.043545155	4.912782e-03	3.968696
PF3D7_0410700	PFD0530c	P. falciparum 3D7	Pf3D7_04_v3: 481,177 - 483,891 (-)	protein coding	GTPase, putative	OK	1	-0.6233387	0.6491669	648	999	0.016620265	8.108911e-04	5.456473
PF3D7_0411900	PFD0590c	P. falciparum 3D7	Pf3D7_04_v3: 528,192 - 534,485 (-)	protein coding	DNA polymerase alpha	OK	1	-0.6368335	0.6431230	386	600	0.022663114	1.502545e-03	4.916755
PF3D7_0415200	PFD0735c	P. falciparum 3D7	Pf3D7_04_v3: 672,500 - 679,138 (-)	protein coding	conserved Plasmodium protein, unknown function	OK	1	-0.7803520	0.5822247	207	356	0.013778584	5.826145e-04	5.760805
PF3D7_0415800	PFD0765w	P. falciparum 3D7	Pf3D7_04_v3: 693,906 - 696,533 (+)	protein coding	RING zinc finger protein, putative	OK	1	-0.8787235	0.5438484	227	418	0.048446324	5.961682e-03	3.823292
PF3D7_0416000	PFD0775c	P. falciparum 3D7	Pf3D7_04_v3: 701,526 - 704,162 (-)	protein coding	RNA binding protein, putative	OK	1	-0.6114959	0.6545177	663	1012	0.028128446	2.129711e-03	4.626348
PF3D7_0418600	PFD0900w	P. falciparum 3D7	Pf3D7_04_v3: 834,394 - 840,429 (+)	protein coding	regulator of chromosome condensation, putative	OK	1	-1.0304451	0.4895591	374	764	0.005498046	9.464742e-05	7.655477
PF3D7_0420300	PFD0985w	P. falciparum 3D7	Pf3D7_04_v3: 917,990 - 928,411 (+)	protein coding	transcription factor with AP2 domain(s) (ApiAP2)	OK	1	-0.7319976	0.6020697	1608	2671	0.026704962	1.897649e-03	4.721280
PF3D7_0423000	PFD1085w	P. falciparum 3D7	Pf3D7_04_v3: 1,047,696 - 1,048,478 (+)	protein coding	conserved Plasmodium protein, unknown function	OK	1	-0.6401665	0.6416389	214	334	0.035882639	3.430054e-03	4.245186
PF3D7_0423800	PFD1130w	P. falciparum 3D7	Pf3D7_04_v3: 1,076,347 - 1,077,534 (+)	protein coding	cysteine-rich protective antigen (CyRPA)	OK	1	-0.7260078	0.6045746	636	1053	0.040527487	4.240747e-03	4.080844
PF3D7_0504000	PFE0195w	P. falciparum 3D7	Pf3D7_05_v3: 157,625 - 164,968 (+)	protein coding	cation transporting P-ATPase (ATPase3)	OK	1	-0.6501499	0.6372141	212	333	0.021336645	1.288697e-03	5.047861
PF3D7_0504600	PFE0225w	P. falciparum 3D7	Pf3D7_05_v3: 177,410 - 178,555 (+)	protein coding	3-methyl-2-oxobutanoate dehydrogenase (lipoamide), putative	OK	1	-0.7356004	0.6005680	279	464	0.011907338	4.281822e-04	6.054511
PF3D7_0507500	PFE0370c	P. falciparum 3D7	Pf3D7_05_v3: 307,490 - 309,556 (-)	protein coding	subtilisin-like protease 1 (SUB1)	OK	1	-0.7247574	0.6050988	1003	1657	0.044604756	5.166543e-03	3.930625
PF3D7_0508100	PFE0400w	P. falciparum 3D7	Pf3D7_05_v3: 331,680 - 336,704 (+)	protein coding	SET domain protein, putative (SET9)	OK	1	-0.8967646	0.5370899	614	1143	0.018259573	9.436642e-04	5.320502
PF3D7_0508200	PFE0405c	P. falciparum 3D7	Pf3D7_05_v3: 337,426 - 339,025 (-)	protein coding	longevity-assurance (LAG1) domain protein, putative	OK	1	-0.4675610	0.7231862	142	197	0.043227763	4.837570e-03	3.980391
PF3D7_0510100	PFE0500c	P. falciparum 3D7	Pf3D7_05_v3: 422,746 - 430,353 (-)	protein coding	conserved Plasmodium protein, unknown function	OK	1	-0.9245639	0.5268397	820	1556	0.008605216	2.339190e-04	6.661889
PF3D7_0515200	PFE0760w	P. falciparum 3D7	Pf3D7_05_v3: 627,298 - 627,961 (+)	protein coding	conserved Plasmodium protein, unknown function	OK	1	-0.6984083	0.6162517	165	267	0.015693416	7.324175e-04	5.548997
PF3D7_0515300	PFE0765w	P. falciparum 3D7	Pf3D7_05_v3: 628,981 - 635,382 (+)	protein coding	phosphatidylinositol 3-kinase (PI3K)	OK	1	-0.7436973	0.5972069	243	407	0.012705167	4.775343e-04	5.949316
PF3D7_0515400	PFE0770w	P. falciparum 3D7	Pf3D7_05_v3: 637,354 - 640,381 (+)	protein coding	conserved Plasmodium protein, unknown function	OK	1	-0.5005808	0.7068222	900	1273	0.044566683	5.154080e-03	3.932447
PF3D7_0516000	PFE0800w	P. falciparum 3D7	Pf3D7_05_v3: 663,551 - 666,917 (+)	protein coding	RAP protein, putative	OK	1	-0.5518808	0.6821303	120	176	0.036955943	3.606109e-03	4.206131
PF3D7_0518600	PFE0930w	P. falciparum 3D7	Pf3D7_05_v3: 769,310 - 773,140 (+)	protein coding	WD-repeat protein, putative	OK	1	-0.9009366	0.5355390	177	331	0.007727557	1.829256e-04	6.921404
PF3D7_0522100	PFE1105c	P. falciparum 3D7	Pf3D7_05_v3: 897,465 - 899,756 (-)	protein coding	conserved Plasmodium protein, unknown function	OK	1	-0.8100425	0.5703650	220	385	0.013700401	5.677739e-04	5.785026
PF3D7_0524600	PFE1225w	P. falciparum 3D7	Pf3D7_05_v3: 1,017,809 - 1,018,582 (+)	protein coding	50S ribosomal protein L12, apicoplast, putative	OK	1	-0.4820995	0.7159350	561	784	0.047408985	5.729506e-03	3.852949
PF3D7_0528300	PFE1410c	P. falciparum 3D7	Pf3D7_05_v3: 1,166,520 - 1,168,010 (-)	protein coding	conserved Plasmodium protein, unknown function	OK	1	-1.0932817	0.4686940	252	539	0.005498046	9.389012e-05	7.664791
PF3D7_0531100	PFE1555c	P. falciparum 3D7	Pf3D7_05_v3: 1,270,388 - 1,278,484 (-)	protein coding	conserved Plasmodium protein, unknown function	OK	1	-0.5709893	0.6731550	275	409	0.029887550	2.402948e-03	4.528164
PF3D7_0602000	PFF0095c	P. falciparum 3D7	Pf3D7_06_v3: 82,609 - 86,922 (-)	protein coding	conserved Plasmodium protein, unknown function	OK	1	-0.9561683	0.5154240	112	217	0.018666791	1.005187e-03	5.264516
PF3D7_0603500	PFF0170w	P. falciparum 3D7	Pf3D7_06_v3: 139,193 - 140,518 (+)	protein coding	cation/H antiporter (CHA)	OK	1	-0.6624904	0.6317868	162	257	0.043403131	4.878343e-03	3.974027
PF3D7_0603600	PFF0175c	P. falciparum 3D7	Pf3D7_06_v3: 141,418 - 148,943 (-)	protein coding	conserved Plasmodium protein, unknown function	OK	1	-0.7661375	0.5879896	83	142	0.030927325	2.620260e-03	4.458444
PF3D7_0603800	PFF0185c	P. falciparum 3D7	Pf3D7_06_v3: 152,541 - 160,455 (-)	protein coding	conserved Plasmodium protein, unknown function	OK	1	-1.0141512	0.4951195	187	377	0.005584257	9.989908e-05	7.593099
PF3D7_0604100	PFF0200c	P. falciparum 3D7	Pf3D7_06_v3: 171,301 - 177,240 (-)	protein coding	transcription factor with AP2 domain(s),SPE2-interacting protein (SIP2)	OK	1	-1.2501457	0.4204057	516	1228	0.015041847	6.877191e-04	5.606755
PF3D7_0607700	PFF0380w	P. falciparum 3D7	Pf3D7_06_v3: 320,740 - 328,998 (+)	protein coding	conserved Plasmodium protein, unknown function	OK	1	-1.1103535	0.4631805	629	1358	0.011211821	3.776634e-04	6.177194
PF3D7_0613600	PFF0660w	P. falciparum 3D7	Pf3D7_06_v3: 554,457 - 558,228 (+)	protein coding	conserved Plasmodium protein, unknown function	OK	1	-1.0950008	0.4681359	351	750	0.002515384	2.273632e-05	9.462677
PF3D7_0613800	PFF0670w	P. falciparum 3D7	Pf3D7_06_v3: 566,139 - 578,993 (+)	protein coding	transcription factor with AP2 domain(s) (ApiAP2)	OK	1	-1.3083376	0.4037859	882	2185	0.035007300	3.195852e-03	4.300674
PF3D7_0613900	PFF0675c	P. falciparum 3D7	Pf3D7_06_v3: 579,435 - 585,896 (-)	protein coding	myosin E, putative (myoE)	OK	1	-0.9540876	0.5161679	782	1515	0.007577159	1.766269e-04	6.959001
PF3D7_0614900	PFF0720w	P. falciparum 3D7	Pf3D7_06_v3: 617,762 - 621,536 (+)	protein coding	conserved Plasmodium membrane protein, unknown function	OK	1	-0.4734344	0.7202479	351	488	0.044844921	5.210568e-03	3.924227
PF3D7_0615500	PFF0750w	P. falciparum 3D7	Pf3D7_06_v3: 644,052 - 646,169 (+)	protein coding	cdc2-related protein kinase 5 (CRK5)	OK	1	-0.5509916	0.6825508	502	735	0.030624610	2.551129e-03	4.479914
PF3D7_0618000	PFF0870w	P. falciparum 3D7	Pf3D7_06_v3: 758,609 - 760,996 (+)	protein coding	conserved Plasmodium membrane protein, unknown function	OK	1	-0.6841045	0.6223920	1477	2374	0.033639511	3.039349e-03	4.340289
PF3D7_0618500	PFF0895w	P. falciparum 3D7	Pf3D7_06_v3: 774,529 - 775,470 (+)	protein coding	malate dehydrogenase (MDH)	OK	1	-0.7084952	0.6119581	203	332	0.032669406	2.903516e-03	4.376523
PF3D7_0619000.1	PFF0920c	P. falciparum 3D7	Pf3D7_06_v3: 788,707 - 796,025 (-)	protein coding	conserved Plasmodium protein, unknown function	OK	1	-0.6123317	0.6541386	359	549	0.028988282	2.240031e-03	4.585129
PF3D7_0619700	PFF0960c	P. falciparum 3D7	Pf3D7_06_v3: 828,199 - 830,389 (-)	protein coding	conserved Plasmodium protein, unknown function	OK	1	-0.6640452	0.6311063	329	521	0.019809018	1.109649e-03	5.177623
PF3D7_0620400	PFF0995c	P. falciparum 3D7	Pf3D7_06_v3: 851,378 - 852,955 (-)	protein coding	merozoite surface protein 10 (MSP10)	OK	1	-1.0759565	0.4743565	342	721	0.007086666	1.472654e-04	7.156608
PF3D7_0627100	PFF1315w	P. falciparum 3D7	Pf3D7_06_v3: 1,089,190 - 1,094,328 (+)	protein coding	ankyrin-repeat protein, putative	OK	1	-0.5592756	0.6786428	1065	1570	0.047050125	5.636833e-03	3.865151
PF3D7_0629300	PFF1420w	P. falciparum 3D7	Pf3D7_06_v3: 1,205,190 - 1,207,781 (+)	protein coding	phosphatidylcholine-sterol acyltransferase precursor, putative (PL)	OK	1	-0.9578210	0.5148339	252	489	0.007513743	1.717795e-04	6.988972
PF3D7_0630300	PFF1470c	P. falciparum 3D7	Pf3D7_06_v3: 1,260,398 - 1,269,596 (-)	protein coding	DNA polymerase epsilon, catalytic subunit a, putative	OK	1	-0.8263706	0.5639462	192	341	0.007647636	1.796517e-04	6.940762
PF3D7_0903300	PFI0160w	P. falciparum 3D7	Pf3D7_09_v3: 140,977 - 150,588 (+)	protein coding	conserved Plasmodium membrane protein, unknown function	OK	1	-0.8646707	0.5491717	472	859	0.028988282	2.233699e-03	4.587434
PF3D7_0903600.1	PFI0175w	P. falciparum 3D7	Pf3D7_09_v3: 168,493 - 172,887 (+)	protein coding	conserved Plasmodium protein, unknown function	OK	1	-0.4875780	0.7132215	741	1039	0.037061992	3.672022e-03	4.192042
PF3D7_0908500	PFI0410c	P. falciparum 3D7	Pf3D7_09_v3: 389,605 - 397,843 (-)	protein coding	conserved Plasmodium protein, unknown function	OK	1	-0.7605226	0.5902825	234	397	0.012122767	4.409999e-04	6.025940
PF3D7_0912600	PFI0615w	P. falciparum 3D7	Pf3D7_09_v3: 559,144 - 561,979 (+)	protein coding	conserved Plasmodium protein, unknown function	OK	1	-0.6330051	0.6448318	105	163	0.041504654	4.482563e-03	4.038397
PF3D7_0915700	PFI0770c	P. falciparum 3D7	Pf3D7_09_v3: 661,481 - 662,326 (-)	protein coding	conserved Plasmodium protein, unknown function	OK	1	-0.5526661	0.6817591	198	291	0.027387005	2.015649e-03	4.671507
PF3D7_0918700	PFI0915w	P. falciparum 3D7	Pf3D7_09_v3: 769,452 - 772,105 (+)	protein coding	conserved Plasmodium protein, unknown function	OK	1	-0.6118927	0.6543377	447	684	0.035608527	3.355144e-03	4.262472
PF3D7_0919800	PFI0970c	P. falciparum 3D7	Pf3D7_09_v3: 804,417 - 807,920 (-)	protein coding	TLD domain containing protein	OK	1	-0.7944742	0.5765533	487	844	0.011090388	3.707484e-04	6.195401
PF3D7_0919900	PFI0975c	P. falciparum 3D7	Pf3D7_09_v3: 809,659 - 819,804 (-)	protein coding	regulator of chromosome condensation, putative	OK	1	-1.0856953	0.4711652	882	1873	0.006866524	1.377293e-04	7.230460
PF3D7_0926500	PFI1300c	P. falciparum 3D7	Pf3D7_09_v3: 1,075,915 - 1,081,683 (-)	protein coding	conserved Plasmodium protein, unknown function	OK	1	-0.7019213	0.6147530	165	269	0.018294386	9.553808e-04	5.309534
PF3D7_0927200	PFI1335w	P. falciparum 3D7	Pf3D7_09_v3: 1,107,143 - 1,112,656 (+)	protein coding	zinc finger protein, putative	OK	1	-0.7663565	0.5879003	99	168	0.029909145	2.453696e-03	4.511281
PF3D7_0927600	PFI1355w	P. falciparum 3D7	Pf3D7_09_v3: 1,123,861 - 1,125,858 (+)	protein coding	conserved Plasmodium protein, unknown function	OK	1	-0.5783820	0.6697144	1063	1587	0.021493928	1.329275e-03	5.021219
PF3D7_0932100	PFI1560c	P. falciparum 3D7	Pf3D7_09_v3: 1,279,219 - 1,283,879 (-)	protein coding	protein MAM3, putative	OK	1	-1.0294924	0.4898825	434	886	0.048059704	5.896736e-03	3.831460
PF3D7_0932400	PFI1575c	P. falciparum 3D7	Pf3D7_09_v3: 1,292,117 - 1,293,643 (-)	protein coding	peptide release factor, putative	OK	1	-0.7268730	0.6042121	185	307	0.022988605	1.530276e-03	4.901275
PF3D7_0934600	PFI1675w	P. falciparum 3D7	Pf3D7_09_v3: 1,354,581 - 1,355,495 (+)	protein coding	conserved Plasmodium protein, unknown function	OK	1	-0.7595916	0.5906635	230	389	0.043774989	4.971211e-03	3.959744
PF3D7_0934700	PFI1680w	P. falciparum 3D7	Pf3D7_09_v3: 1,357,411 - 1,359,262 (+)	protein coding	UBX domain, putative	OK	1	-0.5567997	0.6798085	601	885	0.040527487	4.254874e-03	4.078293
PF3D7_0935800	PFI1730w	P. falciparum 3D7	Pf3D7_09_v3: 1,413,840 - 1,419,754 (+)	protein coding	cytoadherence linked asexual protein 9 (CLAG9)	OK	1	-0.6709326	0.6281005	1474	2347	0.028590897	2.175057e-03	4.609128
PF3D7_1202600	PFL0130c	P. falciparum 3D7	Pf3D7_12_v3: 148,238 - 155,478 (-)	protein coding	conserved protein, unknown function	OK	1	-0.6767933	0.6255542	796	1272	0.015693416	7.387525e-04	5.541128
PF3D7_1207000	PFL0350c	P. falciparum 3D7	Pf3D7_12_v3: 313,869 - 321,908 (-)	protein coding	conserved Plasmodium protein, unknown function	OK	1	-0.6223430	0.6496151	749	1152	0.019739987	1.102215e-03	5.183502
PF3D7_1209400	PFL0470w	P. falciparum 3D7	Pf3D7_12_v3: 436,092 - 438,470 (+)	protein coding	conserved Plasmodium protein, unknown function	OK	1	-1.0373067	0.4872362	513	1052	0.007281230	1.578872e-04	7.080404
PF3D7_1209600	PFL0480w	P. falciparum 3D7	Pf3D7_12_v3: 443,680 - 444,987 (+)	protein coding	porphobilinogen deaminase (PBGD)	OK	1	-0.8814347	0.5428273	125	231	0.022663114	1.502957e-03	4.916523
PF3D7_1211300	PFL0560c	P. falciparum 3D7	Pf3D7_12_v3: 498,524 - 502,229 (-)	protein coding	DNA helicase MCM8, putative (MCM8)	OK	1	-0.8298808	0.5625757	146	260	0.044995102	5.244279e-03	3.919368
PF3D7_1221300	PFL1025c	P. falciparum 3D7	Pf3D7_12_v3: 851,012 - 854,739 (-)	protein coding	conserved Plasmodium protein, unknown function	OK	1	-0.9119332	0.5314724	421	793	0.005603435	1.022673e-04	7.566163
PF3D7_1221400	PFL1030w	P. falciparum 3D7	Pf3D7_12_v3: 857,097 - 858,671 (+)	protein coding	inner membrane complex protein 1h, putative (IMC1h)	OK	1	-0.6827256	0.6229872	118	189	0.036955943	3.606025e-03	4.206149
PF3D7_1221600	PFL1040w	P. falciparum 3D7	Pf3D7_12_v3: 863,810 - 865,186 (+)	protein coding	conserved Plasmodium protein, unknown function	OK	1	-0.4497788	0.7321551	185	253	0.048067128	5.906333e-03	3.830247
PF3D7_1222400	PFL1075w	P. falciparum 3D7	Pf3D7_12_v3: 890,581 - 898,257 (+)	protein coding	transcription factor with AP2 domain(s) (ApiAP2)	OK	1	-0.9055485	0.5338297	423	793	0.009072160	2.540992e-04	6.576226
PF3D7_1224700	PFL1190c	P. falciparum 3D7	Pf3D7_12_v3: 1,003,201 - 1,007,586 (-)	protein coding	conserved Plasmodium protein, unknown function	OK	1	-0.7000148	0.6155659	272	442	0.026704962	1.915770e-03	4.713419
PF3D7_1226100	PFL1260w	P. falciparum 3D7	Pf3D7_12_v3: 1,058,202 - 1,059,152 (+)	protein coding	hydrolase/phosphatase, putative	OK	1	-0.9272202	0.5258706	146	277	0.007517760	1.738838e-04	6.975847
PF3D7_1226600	PFL1285c	P. falciparum 3D7	Pf3D7_12_v3: 1,077,868 - 1,078,776 (-)	protein coding	proliferating cell nuclear antigen 2 (PCNA2)	OK	1	-0.7119422	0.6104977	559	915	0.021607773	1.347069e-03	5.009818
PF3D7_1226800	PFL1295w	P. falciparum 3D7	Pf3D7_12_v3: 1,085,387 - 1,087,264 (+)	protein coding	ataxin-3, putative (ATX3)	OK	1	-0.5934111	0.6627740	438	662	0.021486436	1.313119e-03	5.031717
PF3D7_1229600	PFL1430c	P. falciparum 3D7	Pf3D7_12_v3: 1,214,043 - 1,217,715 (-)	protein coding	conserved Plasmodium protein, unknown function	OK	1	-0.8426709	0.5576103	269	482	0.021005220	1.243881e-03	5.078382
PF3D7_1229800	PFL1435c	P. falciparum 3D7	Pf3D7_12_v3: 1,219,136 - 1,226,465 (-)	protein coding	myosin D (MyoD)	OK	1	-0.6655202	0.6304613	516	819	0.019485643	1.084492e-03	5.197697
PF3D7_1230000	PFL1445w	P. falciparum 3D7	Pf3D7_12_v3: 1,233,696 - 1,241,287 (+)	protein coding	conserved Plasmodium protein, unknown function	OK	1	-0.6802545	0.6240552	227	364	0.018839018	1.028078e-03	5.244646
PF3D7_1233200.1	PFL1600c	P. falciparum 3D7	Pf3D7_12_v3: 1,360,631 - 1,370,637 (-)	protein coding	conserved Plasmodium protein, unknown function	OK	1	-0.7274677	0.6039631	139	230	0.011800534	4.176340e-04	6.078746
PF3D7_1235000	PFL1690w	P. falciparum 3D7	Pf3D7_12_v3: 1,459,834 - 1,461,486 (+)	protein coding	PIH1 domain-containing protein, putative	OK	1	-0.6965251	0.6170567	102	165	0.039363393	4.061528e-03	4.114039
PF3D7_1237400	PFL1810w	P. falciparum 3D7	Pf3D7_12_v3: 1,558,909 - 1,560,623 (+)	protein coding	conserved Plasmodium protein, unknown function	OK	1	-0.5947932	0.6621394	266	401	0.022226423	1.422740e-03	4.963123
PF3D7_1239200	PFL1900w	P. falciparum 3D7	Pf3D7_12_v3: 1,634,695 - 1,642,428 (+)	protein coding	transcription factor with AP2 domain(s) (ApiAP2)	OK	1	-1.4146452	0.3751020	891	2375	0.012085838	4.367849e-04	6.035232
PF3D7_1240100	PFL1945c	P. falciparum 3D7	Pf3D7_12_v3: 1,685,094 - 1,685,411 (-)	protein coding	early transcribed membrane protein 12 (ETRAMP12)	OK	1	-0.9849620	0.5052390	1145	2266	0.007121516	1.501310e-04	7.135457
PF3D7_1241400	PFL1990c	P. falciparum 3D7	Pf3D7_12_v3: 1,760,416 - 1,766,391 (-)	protein coding	RNA binding protein, putative	OK	1	-0.9967632	0.5011231	83	166	0.010794336	3.549999e-04	6.238318
PF3D7_1243700	PFL2100w	P. falciparum 3D7	Pf3D7_12_v3: 1,829,660 - 1,831,057 (+)	protein coding	ubiquitin conjugating enzyme E2, putative	OK	1	-0.9102120	0.5321069	2191	4118	0.014323756	6.342584e-04	5.681567
PF3D7_1244400	PFL2130w	P. falciparum 3D7	Pf3D7_12_v3: 1,859,656 - 1,863,846 (+)	protein coding	conserved Plasmodium protein, unknown function	OK	1	-0.9223677	0.5276424	573	1086	0.046311563	5.431190e-03	3.893023
PF3D7_1246900	PFL2250c	P. falciparum 3D7	Pf3D7_12_v3: 1,943,358 - 1,945,803 (-)	protein coding	RAC-beta serine/threonine protein kinase (PKB)	OK	1	-0.5741509	0.6716815	101	151	0.042500877	4.677093e-03	4.006019
PF3D7_1248700	PFL2335w	P. falciparum 3D7	Pf3D7_12_v3: 1,994,775 - 2,000,744 (+)	protein coding	conserved Plasmodium protein, unknown function	OK	1	-0.8893441	0.5398595	1802	3338	0.015041847	6.903920e-04	5.603185
PF3D7_1249700	PFL2385c	P. falciparum 3D7	Pf3D7_12_v3: 2,023,455 - 2,026,181 (-)	protein coding	conserved Plasmodium protein, unknown function	OK	1	-0.6477406	0.6382791	92	144	0.032175310	2.824516e-03	4.398461
PF3D7_1250600	PFL2430c	P. falciparum 3D7	Pf3D7_12_v3: 2,071,602 - 2,073,641 (-)	protein coding	eukaryotic translation initiation factor 2b, subunit 2, putative	OK	1	-0.6317795	0.6453799	190	295	0.044099337	5.042987e-03	3.948902

## Sheet: CMT vs 3D7T up
up-regulated genes in Cerebral-associated isolates versus 3D7 at late trophozoite stage
[Gene ID]	[Input ID]	[Organism]	[Genomic Location]	[Gene Type]	[Product Description]	qualStatus	expr	M	FC	CMT	3D7T	BH	rawp	statTest
PF3D7_1300100	MAL13P1.1	P. falciparum 3D7	Pf3D7_13_v3: 21,364 - 28,787 (+)	protein coding	erythrocyte membrane protein 1, PfEMP1 (VAR)	OK	1	1.710545	3.272843	4592	1403	0.012545332	1.903042e-04	5.335616
PF3D7_1331600	MAL13P1.168	P. falciparum 3D7	Pf3D7_13_v3: 1,316,496 - 1,317,806 (-)	protein coding	protein tyrosine phosphatase, putative	OK	1	1.515706	2.859387	4288	1500	0.018451458	4.539129e-04	4.806119
PF3D7_1338000	MAL13P1.189	P. falciparum 3D7	Pf3D7_13_v3: 1,536,463 - 1,540,353 (+)	protein coding	conserved Plasmodium membrane protein, unknown function	OK	1	1.539259	2.906452	1450	499	0.024048641	9.355809e-04	4.382297
PF3D7_1338700	MAL13P1.194	P. falciparum 3D7	Pf3D7_13_v3: 1,561,255 - 1,563,123 (-)	protein coding	conserved Plasmodium protein, unknown function	OK	1	1.267710	2.407790	2581	1072	0.030918410	1.657615e-03	4.056128
PF3D7_1345900	MAL13P1.229	P. falciparum 3D7	Pf3D7_13_v3: 1,835,511 - 1,836,799 (-)	protein coding	conserved Plasmodium protein, unknown function	OK	1	1.121769	2.176137	1381	635	0.045682569	3.406308e-03	3.654408
PF3D7_1346400	MAL13P1.234	P. falciparum 3D7	Pf3D7_13_v3: 1,852,898 - 1,870,864 (+)	protein coding	conserved Plasmodium protein, unknown function	OK	1	1.426776	2.688452	3000	1116	0.030406048	1.602249e-03	4.075306
PF3D7_1347300	MAL13P1.235	P. falciparum 3D7	Pf3D7_13_v3: 1,893,613 - 1,895,023 (-)	protein coding	conserved Plasmodium membrane protein, unknown function	OK	1	1.512646	2.853328	1490	522	0.020344466	6.170857e-04	4.624465
PF3D7_1359600	MAL13P1.295	P. falciparum 3D7	Pf3D7_13_v3: 2,371,882 - 2,377,959 (+)	protein coding	conserved Plasmodium protein, unknown function	OK	1	1.336793	2.525892	3359	1330	0.031163592	1.683758e-03	4.047302
PF3D7_1364000	MAL13P1.321	P. falciparum 3D7	Pf3D7_13_v3: 2,564,625 - 2,567,108 (+)	protein coding	conserved Plasmodium protein, unknown function	OK	1	1.789262	3.456380	1193	345	0.012502030	1.829896e-04	5.360067
PF3D7_1368000	MAL13P1.342a	P. falciparum 3D7	Pf3D7_13_v3: 2,708,813 - 2,709,566 (-)	protein coding	conserved Plasmodium protein, unknown function	OK	1	1.290489	2.446109	441	180	0.036430419	2.205311e-03	3.895835
PF3D7_1369000	MAL13P1.348	P. falciparum 3D7	Pf3D7_13_v3: 2,742,585 - 2,745,862 (+)	protein coding	glycosylphosphatidylinositol anchor attachment 1 protein, putative	OK	1	1.322807	2.501523	560	224	0.029844768	1.503680e-03	4.111211
PF3D7_1372200	MAL13P1.480	P. falciparum 3D7	Pf3D7_13_v3: 2,840,727 - 2,841,703 (-)	protein coding	histidine-rich protein III (HRPIII)	OK	1	2.180929	4.534455	5598	1235	0.017566957	3.579991e-04	4.948378
PF3D7_1372900	MAL13P1.510	P. falciparum 3D7	Pf3D7_13_v3: 2,865,893 - 2,867,226 (+)	protein coding	erythrocyte membrane protein 1 (PfEMP1), exon2, pseudogene (VAR pseudogene)	OK	1	1.887809	3.700727	589	159	0.008621307	5.316556e-05	6.160093
PF3D7_1315600	MAL13P1.82	P. falciparum 3D7	Pf3D7_13_v3: 655,207 - 657,259 (-)	protein coding	phosphatidylinositol synthase (PIS)	OK	1	1.200739	2.298573	3904	1698	0.040289880	2.650075e-03	3.793449
PF3D7_0702900	MAL7P1.10	P. falciparum 3D7	Pf3D7_07_v3: 113,144 - 113,948 (-)	protein coding	centrin, putative	OK	1	1.861921	3.634914	2361	650	0.012153255	1.185898e-04	5.634275
PF3D7_0720500	MAL7P1.106	P. falciparum 3D7	Pf3D7_07_v3: 886,346 - 887,487 (+)	protein coding	conserved Plasmodium protein, unknown function	OK	1	1.450285	2.732620	794	291	0.021089836	6.968874e-04	4.553237
PF3D7_0724000	MAL7P1.127	P. falciparum 3D7	Pf3D7_07_v3: 1,006,335 - 1,012,145 (+)	protein coding	Rab GTPase activator and protein kinase, putative	OK	1	1.558725	2.945935	768	261	0.016951933	3.176832e-04	5.020620
PF3D7_0728400.1	MAL7P1.154	P. falciparum 3D7	Pf3D7_07_v3: 1,215,174 - 1,215,763 (+)	protein coding	conserved Plasmodium protein, unknown function	OK	1	1.842205	3.585576	686	191	0.012289398	1.227657e-04	5.612149
PF3D7_0728500	MAL7P1.154a	P. falciparum 3D7	Pf3D7_07_v3: 1,216,088 - 1,217,201 (-)	protein coding	conserved Plasmodium protein, unknown function	OK	1	1.467868	2.766127	329	119	0.020344466	6.176130e-04	4.623964
PF3D7_0732800	MAL7P1.186	P. falciparum 3D7	Pf3D7_07_v3: 1,410,435 - 1,412,231 (+)	protein coding	erythrocyte membrane protein 1 (PfEMP1), exon2	OK	1	1.579781	2.989244	748	250	0.024221946	9.848099e-04	4.352753
PF3D7_0706500	MAL7P1.204	P. falciparum 3D7	Pf3D7_07_v3: 309,902 - 315,022 (-)	protein coding	conserved Plasmodium protein, unknown function	OK	1	1.464362	2.759414	3275	1187	0.018936355	4.893203e-04	4.761446
PF3D7_0832000	MAL7P1.227	P. falciparum 3D7	Pf3D7_08_v3: 1,383,349 - 1,384,377 (-)	protein coding	stevor	OK	1	1.180839	2.267085	309	136	0.044272867	3.096061e-03	3.707191
PF3D7_0712900	MAL7P1.56	P. falciparum 3D7	Pf3D7_07_v3: 590,326 - 597,733 (-)	protein coding	erythrocyte membrane protein 1, PfEMP1 (VAR)	OK	1	1.880857	3.682938	4000	1086	0.012502030	1.804001e-04	5.368972
PF3D7_0716400	MAL7P1.78	P. falciparum 3D7	Pf3D7_07_v3: 720,010 - 721,467 (+)	protein coding	conserved Plasmodium protein, unknown function	OK	1	1.671864	3.186259	5042	1582	0.020241479	5.896177e-04	4.651235
PF3D7_0717000	MAL7P1.82	P. falciparum 3D7	Pf3D7_07_v3: 738,578 - 741,209 (+)	protein coding	conserved Plasmodium membrane protein, unknown function	OK	1	1.839180	3.578067	811	227	0.011623165	1.008153e-04	5.738687
PF3D7_0701000	MAL8P1.209	P. falciparum 3D7	Pf3D7_07_v3: 52,086 - 53,636 (+)	protein coding	erythrocyte membrane protein 1 (PfEMP1), pseudogene	OK	1	1.622795	3.079710	3362	1092	0.022074645	7.738491e-04	4.492194
PF3D7_0817900	MAL8P1.72	P. falciparum 3D7	Pf3D7_08_v3: 816,803 - 817,102 (-)	protein coding	high mobility group protein B2 (HMGB2)	OK	1	1.245449	2.370923	7733	3262	0.037091649	2.339173e-03	3.862932
PF3D7_0814100	MAL8P1.93	P. falciparum 3D7	Pf3D7_08_v3: 682,518 - 683,572 (-)	protein coding	conserved Plasmodium protein, unknown function	OK	1	1.447335	2.727039	1291	473	0.038670377	2.452711e-03	3.836511
PF3D7_0702400	PF07_0007	P. falciparum 3D7	Pf3D7_07_v3: 101,694 - 102,285 (+)	protein coding	conserved Plasmodium protein, unknown function	OK	1	1.951203	3.866969	12444	3218	0.029844768	1.509534e-03	4.109011
PF3D7_0709400	PF07_0038	P. falciparum 3D7	Pf3D7_07_v3: 423,236 - 427,234 (-)	protein coding	Cg7 protein	OK	1	1.350370	2.549775	2994	1174	0.025163821	1.068576e-03	4.305851
PF3D7_0715800	PF07_0064	P. falciparum 3D7	Pf3D7_07_v3: 695,600 - 696,904 (-)	protein coding	drug/metabolite exporter, drug/metabolite transporter	OK	1	1.940550	3.838521	2328	607	0.008621307	5.526907e-05	6.134069
PF3D7_0830400	PF08_0004	P. falciparum 3D7	Pf3D7_08_v3: 1,294,022 - 1,294,722 (+)	protein coding	conserved Plasmodium protein, unknown function	OK	1	1.627241	3.089216	5615	1818	0.036430419	2.199945e-03	3.897196
PF3D7_0810000	PF08_0099	P. falciparum 3D7	Pf3D7_08_v3: 517,421 - 517,693 (-)	protein coding	acyl-CoA binding protein, putative	OK	1	1.695624	3.239169	3451	1066	0.012502030	1.630811e-04	5.432231
PF3D7_0808600	PF08_0107	P. falciparum 3D7	Pf3D7_08_v3: 431,165 - 439,051 (+)	protein coding	erythrocyte membrane protein 1, PfEMP1 (VAR)	OK	1	2.294901	4.907204	3068	625	0.013266595	2.249816e-04	5.231771
PF3D7_1003500	PF10_0038	P. falciparum 3D7	Pf3D7_10_v3: 160,316 - 160,962 (-)	protein coding	40S ribosomal protein S20e, putative	OK	1	3.052974	8.299209	4111	495	0.002097306	5.684783e-06	7.775957
PF3D7_1010500	PF10_0102	P. falciparum 3D7	Pf3D7_10_v3: 417,705 - 419,318 (+)	protein coding	ankyrin-repeat protein, putative	OK	1	1.446055	2.724619	530	195	0.024048641	9.384558e-04	4.380528
PF3D7_1013300	PF10_0130	P. falciparum 3D7	Pf3D7_10_v3: 515,721 - 517,607 (-)	protein coding	conserved Plasmodium protein, unknown function	OK	1	2.337427	5.054005	909	180	0.008621307	5.819210e-05	6.099601
PF3D7_1016200	PF10_0158	P. falciparum 3D7	Pf3D7_10_v3: 646,054 - 647,736 (+)	protein coding	conserved Plasmodium protein, unknown function	OK	1	1.304543	2.470055	1479	599	0.044215603	3.059125e-03	3.713833
PF3D7_1016900	PF10_0164	P. falciparum 3D7	Pf3D7_10_v3: 682,182 - 682,508 (-)	protein coding	early transcribed membrane protein 10.3 (ETRAMP10.3)	OK	1	1.946766	3.855093	4226	1096	0.012545332	1.904243e-04	5.335223
PF3D7_1025800	PF10_0253b	P. falciparum 3D7	Pf3D7_10_v3: 1,089,997 - 1,090,538 (-)	protein coding	conserved Plasmodium protein, unknown function	OK	1	2.077852	4.221783	1098	260	0.007910403	4.034648e-05	6.346960
PF3D7_1028200	PF10_0276	P. falciparum 3D7	Pf3D7_10_v3: 1,166,046 - 1,166,870 (-)	protein coding	zinc finger, C3HC4 type, putative	OK	1	1.093780	2.134325	1584	742	0.049780037	4.029898e-03	3.561793
PF3D7_1032200	PF10_0314a	P. falciparum 3D7	Pf3D7_10_v3: 1,298,327 - 1,299,141 (-)	protein coding	conserved Plasmodium protein, unknown function	OK	1	1.843671	3.589221	438	122	0.048360865	3.828259e-03	3.590034
PF3D7_1032500	PF10_0317	P. falciparum 3D7	Pf3D7_10_v3: 1,306,241 - 1,307,532 (-)	protein coding	DER1-like protein, putative (Der1-2)	OK	1	1.205760	2.306588	2136	926	0.048407114	3.848777e-03	3.587091
PF3D7_1035800	PF10_0350	P. falciparum 3D7	Pf3D7_10_v3: 1,420,533 - 1,422,671 (+)	protein coding	probable protein, unknown function (M712)	OK	1	1.885939	3.695933	2079	563	0.016895933	3.114176e-04	5.032707
PF3D7_1035900	PF10_0351	P. falciparum 3D7	Pf3D7_10_v3: 1,423,983 - 1,425,683 (+)	protein coding	probable protein, unknown function (M566)	OK	1	1.885632	3.695147	1910	517	0.008621307	5.933206e-05	6.086655
PF3D7_1037300	PF10_0366	P. falciparum 3D7	Pf3D7_10_v3: 1,477,940 - 1,478,845 (-)	protein coding	ADP/ATP transporter on adenylate translocase	OK	1	1.517174	2.862298	1714	599	0.046035392	3.477194e-03	3.643041
PF3D7_1039300	PF10_0383	P. falciparum 3D7	Pf3D7_10_v3: 1,581,698 - 1,582,711 (-)	protein coding	Plasmodium repeat_MYXSPDY protein	OK	1	2.732225	6.644796	2699	406	0.008069214	4.520160e-05	6.269610
PF3D7_1101300	PF11_0021	P. falciparum 3D7	Pf3D7_11_v3: 73,244 - 74,442 (-)	protein coding	rifin (RIF)	OK	1	1.380634	2.603827	300	115	0.024102685	9.756056e-04	4.358159
PF3D7_1102000	PF11_0033	P. falciparum 3D7	Pf3D7_11_v3: 96,964 - 99,609 (+)	protein coding	hypothetical protein	OK	1	2.321009	4.996817	2351	471	0.013266595	2.253451e-04	5.230774
PF3D7_1104000	PF11_0051	P. falciparum 3D7	Pf3D7_11_v3: 175,608 - 177,778 (-)	protein coding	phenylalanyl-tRNA synthetase beta chain, putative	OK	1	1.409054	2.655629	1188	447	0.026174319	1.130405e-03	4.273623
PF3D7_1105500	PF11_0066	P. falciparum 3D7	Pf3D7_11_v3: 239,687 - 240,613 (+)	protein coding	centrin-4 (CEN4)	OK	1	1.185174	2.273908	2030	893	0.045060951	3.210123e-03	3.687179
PF3D7_1110600	PF11_0113	P. falciparum 3D7	Pf3D7_11_v3: 425,904 - 426,864 (-)	protein coding	mitochondrial ribosomal protein L11 precursor, putative	OK	1	1.283527	2.434333	974	400	0.027676176	1.266877e-03	4.208536
PF3D7_1111400	PF11_0120	P. falciparum 3D7	Pf3D7_11_v3: 445,233 - 445,799 (-)	protein coding	conserved Plasmodium protein, unknown function	OK	1	1.313681	2.485750	1477	594	0.033486219	1.898881e-03	3.979642
PF3D7_1113300	PF11_0141	P. falciparum 3D7	Pf3D7_11_v3: 519,189 - 520,220 (+)	protein coding	UDP-galactose transporter, putative	OK	1	1.912511	3.764637	4811	1278	0.018725274	4.735469e-04	4.780914
PF3D7_1115600	PF11_0164	P. falciparum 3D7	Pf3D7_11_v3: 589,707 - 590,629 (-)	protein coding	peptidyl-prolyl cis-trans isomerase (CYP19B)	OK	1	1.310840	2.480859	12291	4954	0.025784412	1.099588e-03	4.289450
PF3D7_1116100	PF11_0168a	P. falciparum 3D7	Pf3D7_11_v3: 607,902 - 613,394 (-)	protein coding	serine esterase, putative	OK	1	1.249641	2.377822	1134	477	0.040109506	2.616468e-03	3.800544
PF3D7_1119400	PF11_0201	P. falciparum 3D7	Pf3D7_11_v3: 727,896 - 734,339 (+)	protein coding	ubiquitin-protein ligase, putative	OK	1	1.844879	3.592227	1588	442	0.017566957	3.430366e-04	4.974143
PF3D7_1124400	PF11_0255	P. falciparum 3D7	Pf3D7_11_v3: 964,675 - 965,360 (-)	protein coding	U6 snRNA-associated Sm-like protein LSm1, putative (LSM1)	OK	1	1.387611	2.616450	1042	398	0.027821678	1.297660e-03	4.194863
PF3D7_1134300	PF11_0354	P. falciparum 3D7	Pf3D7_11_v3: 1,333,536 - 1,340,219 (+)	protein coding	conserved Plasmodium protein, unknown function	OK	1	1.655458	3.150232	1322	420	0.020241479	6.041606e-04	4.636903
PF3D7_1144000	PF11_0454	P. falciparum 3D7	Pf3D7_11_v3: 1,755,438 - 1,755,935 (+)	protein coding	40S ribosomal protein S21e, putative	OK	1	3.172253	9.014536	2023	224	0.015176900	2.715058e-04	5.116269
PF3D7_1144700	PF11_0459	P. falciparum 3D7	Pf3D7_11_v3: 1,772,350 - 1,773,819 (-)	protein coding	apicoplast import protein Tic20, putative (TIC20)	OK	1	1.859048	3.627682	656	181	0.011160138	9.219118e-05	5.796614
PF3D7_1146900	PF11_0479a	P. falciparum 3D7	Pf3D7_11_v3: 1,856,390 - 1,857,656 (+)	protein coding	conserved Plasmodium membrane protein, unknown function	OK	1	1.336759	2.525833	578	229	0.028117900	1.346448e-03	4.173867
PF3D7_1149500	PF11_0512	P. falciparum 3D7	Pf3D7_11_v3: 1,991,359 - 1,994,018 (-)	protein coding	ring-infected erythrocyte surface antigen 2, pseudogene (RESA2)	OK	1	1.625024	3.084472	376	122	0.013266595	2.206189e-04	5.243870
PF3D7_1101000	PF11_0522	P. falciparum 3D7	Pf3D7_11_v3: 64,441 - 64,842 (+)	protein coding	erythrocyte membrane protein 1 (PfEMP1), truncated	OK	1	1.812869	3.513402	4369	1243	0.017566957	3.682268e-04	4.931409
PF3D7_1301200	PF13_0010	P. falciparum 3D7	Pf3D7_13_v3: 73,099 - 74,413 (-)	protein coding	glycophorin binding protein (GBPH2)	SatG	1	2.439577	5.424826	5695	1050	0.011798847	1.087353e-04	5.689936
PF3D7_1302100	PF13_0011	P. falciparum 3D7	Pf3D7_13_v3: 121,636 - 122,289 (-)	protein coding	gamete antigen 27/25 (Pfg27)	OK	1	2.113856	4.328467	12541	2897	0.005602622	2.126040e-05	6.793749
PF3D7_1302800	PF13_0014	P. falciparum 3D7	Pf3D7_13_v3: 150,783 - 151,635 (-)	protein coding	40S ribosomal protein S7, putative	OK	1	1.446215	2.724922	4841	1776	0.034548694	1.997756e-03	3.951161
PF3D7_1314500	PF13_0082	P. falciparum 3D7	Pf3D7_13_v3: 622,691 - 623,715 (-)	protein coding	cop-coated vesicle membrane protein p24 precursor, putative	OK	1	1.735152	3.329146	1020	306	0.020813408	6.707608e-04	4.575575
PF3D7_1335700	PF13_0199	P. falciparum 3D7	Pf3D7_13_v3: 1,456,110 - 1,461,326 (-)	protein coding	conserved Plasmodium protein, unknown function	OK	1	1.622406	3.078880	647	210	0.018171532	4.307759e-04	4.837331
PF3D7_1352500	PF13_0272	P. falciparum 3D7	Pf3D7_13_v3: 2,093,365 - 2,094,337 (-)	protein coding	thioredoxin-related protein, putative	OK	1	1.639884	3.116408	9570	3071	0.024802082	1.026324e-03	4.329011
PF3D7_1353100	PF13_0275	P. falciparum 3D7	Pf3D7_13_v3: 2,124,272 - 2,125,270 (-)	protein coding	Plasmodium exported protein, unknown function	OK	1	1.448499	2.729239	3752	1375	0.048029723	3.741191e-03	3.602701
PF3D7_1355100	PF13_0291	P. falciparum 3D7	Pf3D7_13_v3: 2,187,435 - 2,190,224 (+)	protein coding	DNA replication licensing factor MCM6 (MCM6)	OK	1	1.339479	2.530599	4524	1788	0.024606676	1.009345e-03	4.338598
PF3D7_1401000	PF14_0010	P. falciparum 3D7	Pf3D7_14_v3: 34,693 - 35,773 (-)	protein coding	glycophorin binding protein (GBPH)	SatG	1	1.676862	3.197318	24959	7806	0.020389670	6.331813e-04	4.609352
PF3D7_1403400	PF14_0032	P. falciparum 3D7	Pf3D7_14_v3: 125,986 - 129,877 (+)	protein coding	conserved Plasmodium protein, unknown function	OK	1	1.375893	2.595285	1114	429	0.033486219	1.904347e-03	3.978028
PF3D7_1405600	PF14_0053	P. falciparum 3D7	Pf3D7_14_v3: 193,216 - 194,265 (-)	protein coding	ribonucleotide reductase small subunit (RNR)	OK	1	1.644331	3.126028	3713	1188	0.018043966	3.977889e-04	4.885012
PF3D7_1412300	PF14_0122	P. falciparum 3D7	Pf3D7_14_v3: 491,494 - 492,221 (-)	protein coding	nuclear transport factor 2, putative	OK	1	1.432008	2.698219	8990	3332	0.036528430	2.221513e-03	3.891744
PF3D7_1421900	PF14_0211	P. falciparum 3D7	Pf3D7_14_v3: 891,140 - 891,622 (-)	protein coding	Ctr copper transporter domain containing protein, putative	OK	1	1.861947	3.634980	3750	1032	0.016951933	3.214526e-04	5.013468
PF3D7_1422700	PF14_0217	P. falciparum 3D7	Pf3D7_14_v3: 913,819 - 917,391 (+)	protein coding	conserved Plasmodium protein, unknown function	OK	1	1.466039	2.762624	733	266	0.024048641	9.490765e-04	4.374040
PF3D7_1423800	PF14_0229	P. falciparum 3D7	Pf3D7_14_v3: 967,563 - 972,311 (+)	protein coding	conserved Plasmodium protein, unknown function	OK	1	1.319157	2.495202	1293	518	0.033645623	1.927297e-03	3.971303
PF3D7_1428000	PF14_0258	P. falciparum 3D7	Pf3D7_14_v3: 1,095,686 - 1,097,731 (+)	protein coding	conserved Plasmodium membrane protein, unknown function	OK	1	1.634217	3.104191	844	272	0.017769568	3.821067e-04	4.909156
PF3D7_1433600	PF14_0317	P. falciparum 3D7	Pf3D7_14_v3: 1,341,689 - 1,342,289 (+)	protein coding	microsomal signal peptidase protein, putative (SPC1)	OK	1	1.281527	2.430961	2379	979	0.029074551	1.426402e-03	4.141110
PF3D7_1439900	PF14_0378	P. falciparum 3D7	Pf3D7_14_v3: 1,622,576 - 1,623,612 (+)	protein coding	triosephosphate isomerase (TIM)	OK	1	1.468530	2.767398	4253	1537	0.045415702	3.356527e-03	3.662537
PF3D7_1440800	PF14_0387	P. falciparum 3D7	Pf3D7_14_v3: 1,665,463 - 1,667,543 (+)	protein coding	major facilitator superfamily, putative	OK	1	1.107060	2.154063	1833	851	0.047064743	3.605972e-03	3.622986
PF3D7_1446900	PF14_0447	P. falciparum 3D7	Pf3D7_14_v3: 1,924,425 - 1,926,650 (-)	protein coding	glutaminyl-peptide cyclotransferase, putative	OK	1	1.292459	2.449452	2846	1162	0.027984773	1.333585e-03	4.179326
PF3D7_1448400	PF14_0462	P. falciparum 3D7	Pf3D7_14_v3: 1,980,319 - 1,983,107 (-)	protein coding	ubiquitin-protein ligase, putative (Hrd3)	OK	1	1.647905	3.133782	3134	1000	0.030350933	1.590490e-03	4.079467
PF3D7_1454100	PF14_0514	P. falciparum 3D7	Pf3D7_14_v3: 2,221,351 - 2,221,884 (+)	protein coding	tRNA intron endonuclease, putative	OK	1	1.102129	2.146713	819	381	0.048280353	3.796265e-03	3.594654
PF3D7_1455500	PF14_0529	P. falciparum 3D7	Pf3D7_14_v3: 2,267,201 - 2,270,851 (+)	protein coding	gamma-adaptin, putative	OK	1	1.515899	2.859771	650	227	0.027159125	1.216214e-03	4.231808
PF3D7_1460400	PF14_0576	P. falciparum 3D7	Pf3D7_14_v3: 2,461,321 - 2,463,104 (+)	protein coding	ubiquitin carboxyl-terminal hydrolase isozyme L3 (UCHL3)	OK	1	1.255283	2.387140	796	333	0.038833552	2.478085e-03	3.830779
PF3D7_1460700	PF14_0579	P. falciparum 3D7	Pf3D7_14_v3: 2,475,501 - 2,476,473 (-)	protein coding	60S ribosomal protein L27, putative	OK	1	2.251725	4.762520	3607	757	0.021117185	7.021254e-04	4.548864
PF3D7_1463200	PF14_0601	P. falciparum 3D7	Pf3D7_14_v3: 2,570,434 - 2,571,719 (+)	protein coding	replication factor C3 (RFC3)	OK	1	1.352023	2.552698	1513	593	0.049780037	4.022851e-03	3.562756
PF3D7_1474100	PF14_0709	P. falciparum 3D7	Pf3D7_14_v3: 3,023,228 - 3,023,726 (+)	protein coding	mitochondrial ribosomal protein L20 precursor, putative	OK	1	1.436984	2.707543	891	329	0.033237030	1.867856e-03	3.988896
PF3D7_1478000	PF14_0752	P. falciparum 3D7	Pf3D7_14_v3: 3,213,581 - 3,214,617 (+)	protein coding	Plasmodium exported protein (PHISTa), unknown function (GEXP17)	OK	1	1.585464	3.001043	557	186	0.014922789	2.615668e-04	5.139095
PF3D7_1478100	PF14_0753	P. falciparum 3D7	Pf3D7_14_v3: 3,216,399 - 3,217,296 (-)	protein coding	Plasmodium exported protein (hyp13), unknown function	OK	1	1.617649	3.068746	436	142	0.014455645	2.507665e-04	5.164957
PF3D7_1422000	PF14_0787	P. falciparum 3D7	Pf3D7_14_v3: 891,991 - 893,049 (-)	protein coding	conserved Plasmodium protein, unknown function	OK	1	1.474096	2.778096	614	221	0.037091649	2.337137e-03	3.863418
PF3D7_1455900	PF14_0791	P. falciparum 3D7	Pf3D7_14_v3: 2,290,887 - 2,292,691 (-)	protein coding	dfg10 like protein, putative	OK	1	1.228736	2.343616	1000	427	0.036430419	2.189441e-03	3.899871
PF3D7_0100900	PFA0045c	P. falciparum 3D7	Pf3D7_01_v3: 62,187 - 63,400 (-)	protein coding	rifin (RIF)	OK	1	1.511624	2.851309	995	349	0.045444925	3.373089e-03	3.659819
PF3D7_0107000	PFA0345w	P. falciparum 3D7	Pf3D7_01_v3: 293,642 - 294,968 (+)	protein coding	centrin-1 (CEN1)	OK	1	1.424082	2.683436	3695	1377	0.027339332	1.230122e-03	4.225321
PF3D7_0114500	PFA0700c	P. falciparum 3D7	Pf3D7_01_v3: 558,201 - 558,708 (-)	protein coding	Plasmodium exported protein (hyp10), unknown function	OK	1	2.913339	7.533600	1388	184	0.001346969	2.190590e-06	8.544563
PF3D7_0115700	PFA0765c	P. falciparum 3D7	Pf3D7_01_v3: 607,390 - 614,893 (-)	protein coding	erythrocyte membrane protein 1, PfEMP1 (VAR)	OK	1	1.996491	3.990283	4838	1212	0.008621307	6.424338e-05	6.033742
PF3D7_0207000	PFB0310c	P. falciparum 3D7	Pf3D7_02_v3: 277,494 - 278,456 (-)	protein coding	merozoite surface protein 4 (MSP4)	OK	1	1.419813	2.675508	1002	375	0.030859208	1.642059e-03	4.061448
PF3D7_0207400	PFB0330c	P. falciparum 3D7	Pf3D7_02_v3: 294,273 - 297,616 (-)	protein coding	serine repeat antigen 7 (SERA7)	OK	1	1.402618	2.643809	4096	1549	0.023542929	8.636094e-04	4.428540
PF3D7_0207700	PFB0345c	P. falciparum 3D7	Pf3D7_02_v3: 308,847 - 312,155 (-)	protein coding	serine repeat antigen 4 (SERA4)	OK	1	1.500529	2.829465	6679	2360	0.030859208	1.644721e-03	4.060534
PF3D7_0207800	PFB0350c	P. falciparum 3D7	Pf3D7_02_v3: 313,449 - 316,741 (-)	protein coding	serine repeat antigen 3 (SERA3)	OK	1	1.486827	2.802719	2661	949	0.022074645	7.707745e-04	4.494509
PF3D7_0208000	PFB0360c	P. falciparum 3D7	Pf3D7_02_v3: 322,338 - 325,723 (-)	protein coding	serine repeat antigen 1 (SERA1)	OK	1	1.151376	2.221256	1231	554	0.048360865	3.832976e-03	3.589356
PF3D7_0209300	PFB0420w	P. falciparum 3D7	Pf3D7_02_v3: 387,273 - 388,151 (+)	protein coding	2C-methyl-D-erythritol 2,4-cyclodiphosphate synthase (IspF)	OK	1	1.175202	2.258244	890	394	0.044272867	3.095935e-03	3.707213
PF3D7_0210000	PFB0450w	P. falciparum 3D7	Pf3D7_02_v3: 409,983 - 410,228 (+)	protein coding	secretory complex protein 61 gamma subunit (Sec61-gamma)	OK	1	2.185689	4.549441	5789	1273	0.018171532	4.341460e-04	4.832677
PF3D7_0215700	PFB0715w	P. falciparum 3D7	Pf3D7_02_v3: 645,929 - 650,085 (+)	protein coding	DNA-directed RNA polymerase II second largest subunit, putative	OK	1	1.563047	2.954773	1042	353	0.027821678	1.298186e-03	4.194632
PF3D7_0219400.2	PFB0888w	P. falciparum 3D7	Pf3D7_02_v3: 774,815 - 776,036 (+)	protein coding	ribosome associated membrane protein RAMP4, putative	OK	1	2.132391	4.384435	2219	506	0.012545332	1.894008e-04	5.338581
PF3D7_0222900	PFB1030w	P. falciparum 3D7	Pf3D7_02_v3: 901,494 - 902,853 (+)	protein coding	erythrocyte membrane protein 1 (PfEMP1), exon2, pseudogene (VAR)	OK	1	1.872287	3.661125	578	158	0.012502030	1.687337e-04	5.410835
PF3D7_0303500	PFC0165w	P. falciparum 3D7	Pf3D7_03_v3: 182,731 - 189,411 (+)	protein coding	spindle pole body protein, putative	OK	1	1.333189	2.519590	2281	905	0.027821678	1.312154e-03	4.188541
PF3D7_0310400	PFC0435w	P. falciparum 3D7	Pf3D7_03_v3: 447,500 - 451,384 (+)	protein coding	parasite-infected erythrocyte surface protein (PIESP1)	OK	1	1.160555	2.235433	5932	2654	0.044272867	3.088448e-03	3.708553
PF3D7_0312100	PFC0510w	P. falciparum 3D7	Pf3D7_03_v3: 513,752 - 516,262 (+)	protein coding	RING zinc finger protein, putative	OK	1	1.326020	2.507100	1177	470	0.036073260	2.131542e-03	3.914858
PF3D7_0320600	PFC0911c	P. falciparum 3D7	Pf3D7_03_v3: 862,741 - 863,832 (-)	protein coding	conserved Plasmodium protein, unknown function	OK	1	1.107331	2.154466	1113	517	0.048360865	3.836361e-03	3.588870
PF3D7_0324500	PFC1100w	P. falciparum 3D7	Pf3D7_03_v3: 1,018,874 - 1,019,973 (+)	protein coding	rifin (RIF)	OK	1	2.423657	5.365292	669	125	0.002097306	5.058836e-06	7.867203
PF3D7_0400600	PFD0028w	P. falciparum 3D7	Pf3D7_04_v3: 61,411 - 61,489 (+)	protein coding	erythrocyte membrane protein 1 (PfEMP1), exon1, pseudogene	OK	1	1.761176	3.389743	442	131	0.012502030	1.342312e-04	5.555267
PF3D7_0400800	PFD0035c	P. falciparum 3D7	Pf3D7_04_v3: 66,601 - 67,573 (-)	protein coding	stevor	OK	1	1.238124	2.358916	381	162	0.049713903	3.988611e-03	3.567456
PF3D7_0401500	PFD0065w	P. falciparum 3D7	Pf3D7_04_v3: 89,153 - 90,184 (+)	protein coding	stevor, pseudogene	OK	1	2.338736	5.058592	390	77	0.003237754	9.946118e-06	7.348592
PF3D7_0401800	PFD0080c	P. falciparum 3D7	Pf3D7_04_v3: 103,742 - 105,603 (-)	protein coding	Plasmodium exported protein (PHISTb), unknown function (PfD80)	OK	1	1.601874	3.035373	4012	1322	0.029074551	1.429035e-03	4.140065
PF3D7_0401900	PFD0085c	P. falciparum 3D7	Pf3D7_04_v3: 108,380 - 111,295 (-)	protein coding	acyl-CoA synthetase (ACS6)	OK	1	1.384191	2.610256	723	277	0.049713903	3.982700e-03	3.568272
PF3D7_0402700	PFD0134c	P. falciparum 3D7	Pf3D7_04_v3: 162,511 - 163,724 (-)	protein coding	rifin, pseudogene (RIF)	OK	1	2.435489	5.409477	403	74	0.007910403	4.288256e-05	6.305394
PF3D7_0413700	PFD0670c	P. falciparum 3D7	Pf3D7_04_v3: 619,786 - 620,802 (-)	protein coding	lysine decarboxylase-like protein, putative	OK	1	1.496936	2.822427	3127	1108	0.021556568	7.206297e-04	4.533684
PF3D7_0414200.1	PFD0692c	P. falciparum 3D7	Pf3D7_04_v3: 647,389 - 648,388 (-)	protein coding	calmodulin-like protein	OK	1	2.144021	4.419924	1336	302	0.005459055	1.972915e-05	6.847102
PF3D7_0416700	PFD0807c	P. falciparum 3D7	Pf3D7_04_v3: 727,710 - 727,979 (-)	protein coding	CDGSH iron-sulfur domain-containing protein, putative	OK	1	1.621103	3.076102	2688	874	0.013214112	2.172902e-04	5.253272
PF3D7_0417900	PFD0870w	P. falciparum 3D7	Pf3D7_04_v3: 790,724 - 792,985 (+)	protein coding	conserved Plasmodium protein, unknown function	OK	1	2.035162	4.098688	3472	847	0.024048641	9.619177e-04	4.366296
PF3D7_0420500	PFD0993c	P. falciparum 3D7	Pf3D7_04_v3: 930,404 - 931,608 (-)	protein coding	conserved Plasmodium protein, unknown function	OK	1	1.801202	3.485106	432	124	0.018936355	4.839949e-04	4.767944
PF3D7_0422600	PFD1065c	P. falciparum 3D7	Pf3D7_04_v3: 1,038,697 - 1,039,119 (-)	protein coding	conserved Plasmodium protein, unknown function	OK	1	1.672930	3.188616	328	103	0.045682569	3.409270e-03	3.653929
PF3D7_0500200	PFE0010c	P. falciparum 3D7	Pf3D7_05_v3: 29,233 - 29,304 (-)	protein coding	erythrocyte membrane protein 1 (PfEMP1), pseudogene	OK	1	1.938797	3.833858	411	107	0.010207249	7.931184e-05	5.894782
PF3D7_0501300	PFE0065w	P. falciparum 3D7	Pf3D7_05_v3: 68,930 - 70,113 (+)	protein coding	skeleton-binding protein 1 (SBP1)	OK	1	1.785559	3.447520	3117	904	0.044322297	3.115536e-03	3.703721
PF3D7_0502000	PFE0100w	P. falciparum 3D7	Pf3D7_05_v3: 97,657 - 101,895 (+)	protein coding	conserved Plasmodium protein, unknown function	OK	1	1.762226	3.392212	942	278	0.011386433	9.670443e-05	5.765616
PF3D7_0506200	PFE0305w	P. falciparum 3D7	Pf3D7_05_v3: 259,764 - 260,747 (+)	protein coding	transcription initiation factor TFiid, TATA-binding protein (TBP)	OK	1	1.469357	2.768985	502	181	0.019114809	5.004754e-04	4.748071
PF3D7_0511800	PFE0585c	P. falciparum 3D7	Pf3D7_05_v3: 520,720 - 522,693 (-)	protein coding	myo-inositol 1-phosphate synthase, putative	OK	1	1.676294	3.196060	5852	1831	0.018171532	4.297552e-04	4.838748
PF3D7_0512100	PFE0600c	P. falciparum 3D7	Pf3D7_05_v3: 528,846 - 529,409 (-)	protein coding	conserved Plasmodium protein, unknown function	OK	1	1.365193	2.576108	540	210	0.029844768	1.488865e-03	4.116818
PF3D7_0519100	PFE0960w	P. falciparum 3D7	Pf3D7_05_v3: 790,399 - 790,773 (+)	protein coding	mitochondrial ribosomal protein L14 precursor, putative	OK	1	1.498400	2.825293	1565	554	0.029054393	1.417544e-03	4.144645
PF3D7_0523500	PFE1173c	P. falciparum 3D7	Pf3D7_05_v3: 976,690 - 977,815 (-)	protein coding	outer arm dynein lc3, putative	OK	1	1.149636	2.218579	313	141	0.045060951	3.219487e-03	3.685569
PF3D7_0600300	PFF0015c	P. falciparum 3D7	Pf3D7_06_v3: 15,065 - 16,410 (-)	protein coding	rifin (RIF)	OK	1	1.758877	3.384346	584	172	0.012853859	2.035470e-04	5.293769
PF3D7_0600800	PFF0040c	P. falciparum 3D7	Pf3D7_06_v3: 35,355 - 36,595 (-)	protein coding	rifin, pseudogene (RIF)	OK	1	1.557154	2.942728	390	132	0.028916178	1.395125e-03	4.153692
PF3D7_0605400	PFF0265c	P. falciparum 3D7	Pf3D7_06_v3: 224,613 - 225,095 (-)	protein coding	calcium-binding protein, putative	OK	1	1.123316	2.178471	514	236	0.045060951	3.224455e-03	3.684717
PF3D7_0607400	PFF0365c	P. falciparum 3D7	Pf3D7_06_v3: 306,384 - 309,961 (-)	protein coding	G-protein associated signal transduction protein, putative	OK	1	1.424248	2.683746	2388	890	0.027821678	1.310199e-03	4.189389
PF3D7_0612000	PFF0585c	P. falciparum 3D7	Pf3D7_06_v3: 507,678 - 508,286 (-)	protein coding	conserved Plasmodium protein, unknown function	OK	1	1.109737	2.158063	1029	477	0.047093525	3.616687e-03	3.621350
PF3D7_0618600	PFF0900c	P. falciparum 3D7	Pf3D7_06_v3: 775,980 - 777,835 (-)	protein coding	rhomboid protease ROM10 (ROM10)	OK	1	2.268130	4.816985	861	179	0.008621307	6.169976e-05	6.060588
PF3D7_0621100	PFF1020c	P. falciparum 3D7	Pf3D7_06_v3: 865,845 - 869,909 (-)	protein coding	conserved Plasmodium protein, unknown function	OK	1	1.355325	2.558548	683	267	0.023954618	9.073476e-04	4.399981
PF3D7_0622700	PFF1090c	P. falciparum 3D7	Pf3D7_06_v3: 916,000 - 917,299 (-)	protein coding	conserved Plasmodium membrane protein, unknown function	OK	1	1.740252	3.340936	523	157	0.012853859	2.047458e-04	5.290123
PF3D7_0624100	PFF1160w	P. falciparum 3D7	Pf3D7_06_v3: 983,946 - 984,989 (+)	protein coding	conserved Plasmodium protein, unknown function	OK	1	1.514345	2.856691	677	237	0.024048641	9.208475e-04	4.391455
PF3D7_0624500	PFF1180w	P. falciparum 3D7	Pf3D7_06_v3: 994,284 - 994,553 (+)	protein coding	anaphase promoting complex subunit, putative	OK	1	1.343588	2.537817	1579	622	0.048029723	3.749339e-03	3.601503
PF3D7_0626100	PFF1265w	P. falciparum 3D7	Pf3D7_06_v3: 1,056,052 - 1,058,529 (+)	protein coding	oxidoreductase, short-chain dehydrogenase family, putative	OK	1	1.521212	2.870321	1397	487	0.018725274	4.737149e-04	4.780703
PF3D7_0627200	PFF1320c	P. falciparum 3D7	Pf3D7_06_v3: 1,095,065 - 1,096,373 (-)	protein coding	myosin light chain, putative	OK	1	1.317586	2.492487	678	272	0.029844768	1.502138e-03	4.111792
PF3D7_0627400	PFF1330c	P. falciparum 3D7	Pf3D7_06_v3: 1,100,277 - 1,100,858 (-)	protein coding	mitochondrial import inner membrane translocase subunit TIM22, putative (TIM22)	OK	1	1.424092	2.683455	409	153	0.026663856	1.170820e-03	4.253532
PF3D7_0627500	PFF1335c	P. falciparum 3D7	Pf3D7_06_v3: 1,101,734 - 1,102,852 (-)	protein coding	4-methyl-5(B-hydroxyethyl)-thiazol monophosphate biosynthesis enzyme	OK	1	1.575043	2.979444	3486	1170	0.029916233	1.530844e-03	4.101078
PF3D7_0627700	PFF1345w	P. falciparum 3D7	Pf3D7_06_v3: 1,108,197 - 1,111,640 (+)	protein coding	transportin	OK	1	1.385693	2.612975	4872	1865	0.047787943	3.704559e-03	3.608122
PF3D7_0632500	PFF1580c	P. falciparum 3D7	Pf3D7_06_v3: 1,353,946 - 1,366,430 (-)	protein coding	erythrocyte membrane protein 1, PfEMP1 (VAR)	OK	1	2.003950	4.010966	2354	587	0.008621307	6.269203e-05	6.049978
PF3D7_0632800	PFF1595c	P. falciparum 3D7	Pf3D7_06_v3: 1,374,797 - 1,382,627 (-)	protein coding	erythrocyte membrane protein 1, PfEMP1 (VAR)	OK	1	1.598763	3.028835	3351	1107	0.019299704	5.266092e-04	4.717921
PF3D7_0900100	PFI0005w	P. falciparum 3D7	Pf3D7_09_v3: 20,080 - 27,885 (+)	protein coding	erythrocyte membrane protein 1, PfEMP1 (VAR)	OK	1	2.316951	4.982780	3143	631	0.012502030	1.550348e-04	5.464078
PF3D7_0900600	PFI0030c	P. falciparum 3D7	Pf3D7_09_v3: 45,902 - 47,236 (-)	protein coding	rifin (RIF)	OK	1	1.476732	2.783177	351	126	0.021616929	7.310973e-04	4.525276
PF3D7_0900700	PFI0035c	P. falciparum 3D7	Pf3D7_09_v3: 49,612 - 50,971 (-)	protein coding	rifin (RIF)	OK	1	1.247225	2.373844	477	201	0.030198291	1.577034e-03	4.084268
PF3D7_0904400	PFI0215c	P. falciparum 3D7	Pf3D7_09_v3: 208,168 - 208,725 (-)	protein coding	signal peptidase complex subunit 3, putative (SPC3)	OK	1	1.785748	3.447971	3185	924	0.026947112	1.188127e-03	4.245148
PF3D7_0904700	PFI0230c	P. falciparum 3D7	Pf3D7_09_v3: 218,675 - 219,462 (-)	protein coding	bacterial histone-like protein (HU)	OK	1	1.405203	2.648550	6203	2342	0.036905356	2.269044e-03	3.879920
PF3D7_0911000	PFI0535w	P. falciparum 3D7	Pf3D7_09_v3: 500,183 - 502,733 (+)	protein coding	phosphatidylinositol N-acetylglucosaminyltransferase, putative	OK	1	1.334314	2.521556	1488	590	0.024048641	9.620551e-04	4.366213
PF3D7_0911500.1	PFI0560c	P. falciparum 3D7	Pf3D7_09_v3: 526,940 - 527,978 (-)	protein coding	conserved Plasmodium protein, unknown function	OK	1	1.297857	2.458633	418	170	0.029985192	1.555069e-03	4.092198
PF3D7_0913500	PFI0660c	P. falciparum 3D7	Pf3D7_09_v3: 582,340 - 583,968 (-)	protein coding	protease, putative	OK	1	1.168278	2.247433	1285	572	0.040221981	2.638341e-03	3.795916
PF3D7_0915100	PFI0740c	P. falciparum 3D7	Pf3D7_09_v3: 643,232 - 644,043 (-)	protein coding	ubiquitin conjugating enzyme, putative	OK	1	2.104812	4.301417	12059	2804	0.008621307	6.543095e-05	6.021592
PF3D7_0923800.1	PFI1170c	P. falciparum 3D7	Pf3D7_09_v3: 961,933 - 963,786 (-)	protein coding	thioredoxin reductase (TRXR)	OK	1	1.213967	2.319746	2134	920	0.043782724	2.982668e-03	3.727849
PF3D7_0924500	PFI1205c	P. falciparum 3D7	Pf3D7_09_v3: 993,245 - 997,675 (-)	protein coding	conserved Plasmodium membrane protein, unknown function	OK	1	1.288772	2.443200	1797	735	0.035352072	2.069764e-03	3.931321
PF3D7_0927500	PFI1350c	P. falciparum 3D7	Pf3D7_09_v3: 1,120,100 - 1,121,331 (-)	protein coding	dynein light chain, putative	OK	1	1.363434	2.572969	573	223	0.041071783	2.738614e-03	3.775193
PF3D7_0928400	PFI1395w	P. falciparum 3D7	Pf3D7_09_v3: 1,145,364 - 1,146,038 (+)	protein coding	conserved Plasmodium membrane protein, unknown function	OK	1	1.631544	3.098445	690	223	0.029916233	1.527790e-03	4.102208
PF3D7_0935300	PFI1705w	P. falciparum 3D7	Pf3D7_09_v3: 1,373,018 - 1,373,722 (+)	protein coding	phosphatidylinositol N-acetylglucosaminyltransferase subunit P, putative	OK	1	1.497885	2.824283	1154	408	0.019840489	5.700466e-04	4.671116
PF3D7_0936700	PFI1775w	P. falciparum 3D7	Pf3D7_09_v3: 1,454,422 - 1,455,720 (+)	protein coding	lysophospholipase, putative	OK	1	1.197569	2.293528	256	111	0.041637296	2.783845e-03	3.766099
PF3D7_1203200	PFL0160w	P. falciparum 3D7	Pf3D7_12_v3: 172,936 - 173,361 (+)	protein coding	signal recognition particle SRP14 (SRP14)	OK	1	1.250334	2.378966	954	401	0.049941971	4.061057e-03	3.557559
PF3D7_1205900	PFL0295c	P. falciparum 3D7	Pf3D7_12_v3: 264,615 - 267,863 (-)	protein coding	conserved protein, unknown function	OK	1	1.324677	2.504768	1125	449	0.027380900	1.236940e-03	4.222168
PF3D7_1210000	PFL0500w	P. falciparum 3D7	Pf3D7_12_v3: 452,595 - 453,828 (+)	protein coding	mitochondrial ribosomal protein L1-2 precursor, putative	OK	1	1.297218	2.457546	1457	593	0.045415702	3.344418e-03	3.664533
PF3D7_1212600.1	PFL0623c	P. falciparum 3D7	Pf3D7_12_v3: 555,820 - 556,762 (-)	protein coding	conserved protein, unknown function	OK	1	1.658339	3.156529	2132	675	0.019254832	5.193696e-04	4.726114
PF3D7_1219800	PFL0957w	P. falciparum 3D7	Pf3D7_12_v3: 795,157 - 795,318 (+)	protein coding	conserved Plasmodium protein, unknown function	OK	1	1.211162	2.315240	199	86	0.043245980	2.922659e-03	3.739111
PF3D7_1227600	PFL1335w	P. falciparum 3D7	Pf3D7_12_v3: 1,124,788 - 1,128,340 (+)	protein coding	cyclin related protein, putative	OK	1	1.542907	2.913810	3147	1080	0.017566957	3.642339e-04	4.937974
PF3D7_1229400	PFL1420w	P. falciparum 3D7	Pf3D7_12_v3: 1,208,912 - 1,209,542 (+)	protein coding	macrophage migration inhibitory factor (MIF)	OK	1	2.398473	5.272448	5761	1093	0.006693977	2.903062e-05	6.574199
PF3D7_1229700	PFL1432w	P. falciparum 3D7	Pf3D7_12_v3: 1,218,181 - 1,218,766 (+)	protein coding	conserved Plasmodium protein, unknown function	OK	1	1.480632	2.790710	990	355	0.031254921	1.694340e-03	4.043769
PF3D7_1231600	PFL1525c	P. falciparum 3D7	Pf3D7_12_v3: 1,301,098 - 1,304,604 (-)	protein coding	pre-mRNA-splicing factor ATP-dependent RNA helicase PRP2, putative (PRP2)	OK	1	1.159995	2.234566	1382	618	0.045292809	3.314707e-03	3.669462
PF3D7_1235600	PFL1720w	P. falciparum 3D7	Pf3D7_12_v3: 1,484,306 - 1,485,911 (+)	protein coding	serine hydroxymethyltransferase (SHMT)	OK	1	1.565344	2.959481	6211	2099	0.024999465	1.040729e-03	4.321005
PF3D7_1236100	PFL1745c	P. falciparum 3D7	Pf3D7_12_v3: 1,506,932 - 1,508,269 (-)	protein coding	clustered-asparagine-rich protein	OK	1	1.331071	2.515894	4704	1870	0.045060951	3.195974e-03	3.689622
PF3D7_1241600	PFL2000w	P. falciparum 3D7	Pf3D7_12_v3: 1,774,901 - 1,776,582 (+)	protein coding	mitochondrial carrier protein, putative	OK	1	1.517295	2.862538	666	233	0.030091679	1.566029e-03	4.088227
PF3D7_1252500	PFL2525c	P. falciparum 3D7	Pf3D7_12_v3: 2,145,266 - 2,146,616 (-)	protein coding	Plasmodium exported protein, unknown function	OK	1	1.804845	3.493915	1689	483	0.036905356	2.305344e-03	3.871060
PF3D7_1255200	PFL2665c	P. falciparum 3D7	Pf3D7_12_v3: 2,241,271 - 2,248,962 (-)	protein coding	erythrocyte membrane protein 1, PfEMP1 (VAR)	OK	1	2.057746	4.163355	2859	687	0.015045149	2.664302e-04	5.127814
AJ133811_exon1.5	var2FCR3	P. falciparum FCR3		protein coding	erythrocyte membrane protein 1, PfEMP1 (VAR)	OK	1	1.696131	3.240308	613	189	0.019797101	5.473358e-04	4.695103

## Sheet: CMT vs 3D7T down
down -regulated genes in Cerebral-associated isolates versus 3D7 at late trophozoite stage
[Gene ID]	[Input ID]	[Organism]	[Genomic Location]	[Gene Type]	[Product Description]	qualStatus	expr	M	FC	CMT	3D7T	BH	rawp	statTest
PF3D7_1329700	MAL13P1.156	P. falciparum 3D7	Pf3D7_13_v3: 1,261,345 - 1,262,943 (-)	protein coding	conserved Plasmodium protein, unknown function	OK	1	-1.496546	0.354400768	306	864	2.767618e-02	1.271926e-03	-4.206270
PF3D7_1345600	MAL13P1.228	P. falciparum 3D7	Pf3D7_13_v3: 1,826,411 - 1,827,649 (+)	protein coding	inner membrane complex protein	OK	1	-1.325999	0.398872952	1231	3085	2.503580e-02	1.054091e-03	-4.313682
PF3D7_1350600	MAL13P1.254	P. falciparum 3D7	Pf3D7_13_v3: 2,021,350 - 2,022,307 (+)	protein coding	conserved Plasmodium protein, unknown function	OK	1	-1.465450	0.362122540	279	770	2.038967e-02	6.321862e-04	-4.610275
PF3D7_1356800	MAL13P1.278	P. falciparum 3D7	Pf3D7_13_v3: 2,249,587 - 2,261,721 (+)	protein coding	serine/threonine protein kinase, putative (ARK3)	OK	1	-1.792469	0.288677498	1238	4290	1.817153e-02	4.248087e-04	-4.845666
PF3D7_1359100	MAL13P1.292	P. falciparum 3D7	Pf3D7_13_v3: 2,347,863 - 2,349,986 (-)	protein coding	riboflavin kinase / FAD synthase family protein, putative	OK	1	-1.453311	0.365182256	414	1135	2.404864e-02	9.484768e-04	-4.374404
PF3D7_1359700	MAL13P1.296	P. falciparum 3D7	Pf3D7_13_v3: 2,381,165 - 2,392,261 (+)	protein coding	conserved Plasmodium protein, unknown function	OK	1	-1.318270	0.401015598	1025	2557	3.230256e-02	1.768644e-03	-4.019591
PF3D7_1362700	MAL13P1.313	P. falciparum 3D7	Pf3D7_13_v3: 2,510,355 - 2,516,474 (+)	protein coding	conserved Plasmodium protein, unknown function	OK	1	-1.277233	0.412585963	1373	3328	2.991623e-02	1.536753e-03	-4.098899
PF3D7_1365100	MAL13P1.327	P. falciparum 3D7	Pf3D7_13_v3: 2,609,933 - 2,610,581 (-)	protein coding	mitochondrial ribosomal protein S17 precursor, putative	OK	1	-1.214187	0.431015866	518	1201	3.869739e-02	2.461417e-03	-3.834538
PF3D7_1344100	MAL13P1.395	P. falciparum 3D7	Pf3D7_13_v3: 1,764,190 - 1,766,607 (+)	protein coding	krox-like protein. putative	OK	1	-1.357321	0.390306480	705	1806	2.392129e-02	8.985414e-04	-4.405614
PF3D7_1372500	MAL13P1.490	P. falciparum 3D7	Pf3D7_13_v3: 2,854,544 - 2,855,568 (-)	protein coding	stevor, pseudogene	OK	1	-1.758030	0.295651558	239	809	1.250203e-02	1.624660e-04	-5.434606
PF3D7_1313100	MAL13P1.66	P. falciparum 3D7	Pf3D7_13_v3: 556,285 - 565,251 (+)	protein coding	conserved Plasmodium protein, unknown function	OK	1	-1.201537	0.434811849	138	318	4.022198e-02	2.632361e-03	-3.797177
PF3D7_0720700	MAL7P1.109	P. falciparum 3D7	Pf3D7_07_v3: 891,683 - 899,051 (+)	protein coding	phosphoinositide-binding protein, putative	OK	1	-1.171674	0.443905822	2382	5365	4.658135e-02	3.552102e-03	-3.631285
PF3D7_0722100	MAL7P1.118	P. falciparum 3D7	Pf3D7_07_v3: 944,023 - 945,234 (+)	protein coding	PelOta protein homologue, putative	OK	1	-1.301504	0.405703058	555	1369	3.475046e-02	2.028262e-03	-3.942667
PF3D7_0729900	MAL7P1.162	P. falciparum 3D7	Pf3D7_07_v3: 1,265,910 - 1,281,347 (+)	protein coding	dynein heavy chain, putative	OK	1	-1.162756	0.446658460	152	339	4.588364e-02	3.449149e-03	-3.647510
PF3D7_0730900	MAL7P1.171	P. falciparum 3D7	Pf3D7_07_v3: 1,325,375 - 1,331,813 (+)	protein coding	Plasmodium exported protein, unknown function	OK	1	-1.483212	0.357691642	7342	20526	4.658135e-02	3.548117e-03	-3.631904
PF3D7_0731200	MAL7P1.173	P. falciparum 3D7	Pf3D7_07_v3: 1,342,842 - 1,343,996 (-)	protein coding	Plasmodium exported protein, unknown function	OK	1	-1.508521	0.351471369	830	2362	4.522260e-02	3.293225e-03	-3.673054
PF3D7_0832200.1	MAL7P1.225	P. falciparum 3D7	Pf3D7_08_v3: 1,392,168 - 1,393,491 (+)	protein coding	Plasmodium exported protein (PHISTa-like), unknown function	OK	1	-1.375809	0.385336601	624	1618	4.668773e-02	3.568650e-03	-3.628722
PF3D7_0831900	MAL7P1.230	P. falciparum 3D7	Pf3D7_08_v3: 1,380,834 - 1,381,835 (+)	protein coding	Plasmodium exported protein (PHIST), unknown function, pseudogene	OK	1	-1.880829	0.271527612	262	965	1.250203e-02	1.695241e-04	-5.407904
PF3D7_0713100	MAL7P1.58	P. falciparum 3D7	Pf3D7_07_v3: 605,653 - 606,440 (+)	protein coding	Pfmc-2TM Maurer's cleft two transmembrane protein (MC-2TM)	OK	1	-1.911115	0.265886952	87	326	8.621307e-03	5.186832e-05	-6.176693
PF3D7_0713300	MAL7P1.61	P. falciparum 3D7	Pf3D7_07_v3: 609,297 - 610,522 (+)	protein coding	erythrocyte membrane protein 1 (PfEMP1), pseudogene (VAR)	OK	1	-2.726309	0.151112099	78	516	1.038080e-03	1.500658e-06	-8.864410
PF3D7_0810100	MAL8P1.110	P. falciparum 3D7	Pf3D7_08_v3: 519,331 - 519,991 (-)	protein coding	apicoplast ribosomal protein L33 precursor, putative	OK	1	-1.417493	0.374362374	305	815	4.889597e-02	3.896480e-03	-3.580312
PF3D7_0807700	MAL8P1.126	P. falciparum 3D7	Pf3D7_08_v3: 395,648 - 398,787 (-)	protein coding	serine protease, putative	OK	1	-1.420505	0.373581467	413	1107	2.351581e-02	8.486758e-04	-4.438637
PF3D7_0805100	MAL8P1.137	P. falciparum 3D7	Pf3D7_08_v3: 286,959 - 288,620 (+)	protein coding	conserved Plasmodium protein, unknown function	OK	1	-1.474110	0.359955504	264	733	2.172514e-02	7.537454e-04	-4.507506
PF3D7_0803200	MAL8P1.146	P. falciparum 3D7	Pf3D7_08_v3: 204,241 - 206,661 (-)	protein coding	filament assembling protein, putative	OK	1	-1.167559	0.445174061	2860	6424	4.491950e-02	3.173748e-03	-3.693481
PF3D7_0802700	MAL8P1.149	P. falciparum 3D7	Pf3D7_08_v3: 188,566 - 190,316 (+)	protein coding	conserved Plasmodium protein, unknown function	OK	1	-2.224119	0.214029417	156	728	7.910403e-03	4.191988e-05	-6.320856
PF3D7_0800800	MAL8P1.161	P. falciparum 3D7	Pf3D7_08_v3: 79,823 - 80,642 (+)	protein coding	Plasmodium exported protein (hyp7), unknown function	OK	1	-1.202271	0.434590638	208	478	3.606064e-02	2.124280e-03	-3.916768
PF3D7_0800700	MAL8P1.162	P. falciparum 3D7	Pf3D7_08_v3: 65,716 - 71,785 (-)	protein coding	surface-associated interspersed protein 8.3 (SURFIN 8.3) (SURF8.3)	OK	1	-1.274835	0.413272456	210	509	3.193812e-02	1.742918e-03	-4.027841
PF3D7_0700300	MAL8P1.218	P. falciparum 3D7	Pf3D7_07_v3: 33,585 - 34,804 (-)	protein coding	rifin (RIF)	OK	1	-2.788520	0.144734454	69	476	1.008973e-03	1.276258e-06	-9.004104
PF3D7_0823600	MAL8P1.37	P. falciparum 3D7	Pf3D7_08_v3: 1,039,907 - 1,041,211 (-)	protein coding	lipoate-protein ligase (LipB)	OK	1	-1.864800	0.274561200	161	588	1.250203e-02	1.826502e-04	-5.361227
PF3D7_0823400	MAL8P1.38	P. falciparum 3D7	Pf3D7_08_v3: 1,034,417 - 1,036,428 (+)	protein coding	alpha/beta-hydrolase, putative	OK	1	-1.162371	0.446777666	122	274	4.085578e-02	2.702063e-03	-3.782655
PF3D7_0822700	MAL8P1.45	P. falciparum 3D7	Pf3D7_08_v3: 1,000,981 - 1,003,755 (-)	protein coding	conserved Plasmodium protein, unknown function	OK	1	-1.131779	0.456352542	255	558	4.645821e-02	3.517526e-03	-3.636679
PF3D7_0818100	MAL8P1.70	P. falciparum 3D7	Pf3D7_08_v3: 824,564 - 826,518 (+)	protein coding	zinc finger protein, putative	OK	1	-2.594415	0.165578259	930	5614	5.958188e-03	2.368633e-05	-6.717087
PF3D7_0714100	PF07_0055	P. falciparum 3D7	Pf3D7_07_v3: 646,719 - 648,767 (-)	protein coding	conserved Plasmodium protein, unknown function	OK	1	-1.207912	0.432894561	170	393	4.522260e-02	3.287198e-03	-3.674066
PF3D7_0830500	PF08_0003	P. falciparum 3D7	Pf3D7_08_v3: 1,296,134 - 1,298,328 (-)	protein coding	tryptophan/threonine-rich antigen (TryThrA)	OK	1	-1.551568	0.341139022	5623	16484	4.181929e-02	2.811127e-03	-3.760687
PF3D7_0828800	PF08_0008	P. falciparum 3D7	Pf3D7_08_v3: 1,237,285 - 1,239,501 (-)	protein coding	GPI-anchored micronemal antigen (GAMA)	OK	1	-2.082638	0.236082366	2593	10984	1.285386e-02	2.008405e-04	-5.302083
PF3D7_0827200	PF08_0017	P. falciparum 3D7	Pf3D7_08_v3: 1,177,310 - 1,180,324 (+)	protein coding	conserved Plasmodium protein, unknown function	OK	1	-1.267645	0.415337265	162	391	4.430183e-02	3.106092e-03	-3.705401
PF3D7_0822900	PF08_0035	P. falciparum 3D7	Pf3D7_08_v3: 1,007,777 - 1,011,307 (-)	protein coding	conserved Plasmodium protein, unknown function	OK	1	-1.265944	0.415827102	3407	8194	2.905439e-02	1.414009e-03	-4.146061
PF3D7_0821300	PF08_0042	P. falciparum 3D7	Pf3D7_08_v3: 958,531 - 961,740 (-)	protein coding	ATP-dependent RNA helicase prh1, putative	OK	1	-1.238809	0.423722289	340	802	3.454869e-02	1.995776e-03	-3.951717
PF3D7_1000900	PF10_0012	P. falciparum 3D7	Pf3D7_10_v3: 60,024 - 61,365 (+)	protein coding	erythrocyte membrane protein 1 (PfEMP1), truncated	OK	1	-1.655346	0.317461612	95	301	1.250203e-02	1.685864e-04	-5.411383
PF3D7_1001000	PF10_0013	P. falciparum 3D7	Pf3D7_10_v3: 63,152 - 64,032 (+)	protein coding	Plasmodium exported protein (hyp12), unknown function (PfJ13)	OK	1	-1.369234	0.387096824	613	1584	3.738691e-02	2.364550e-03	-3.856914
PF3D7_1001100.1	PF10_0015	P. falciparum 3D7	Pf3D7_10_v3: 67,807 - 68,961 (-)	protein coding	acyl-CoA binding protein, isoform 1, ACBP1 (ACBP1)	OK	1	-1.355983	0.390668655	444	1136	2.798477e-02	1.327421e-03	-4.181960
PF3D7_1002200	PF10_0026	P. falciparum 3D7	Pf3D7_10_v3: 112,929 - 116,015 (+)	protein coding	tryptophan-rich antigen 3 (PArt)	OK	1	-1.167437	0.445211675	1891	4247	4.769833e-02	3.680373e-03	-3.611730
PF3D7_1005400	PF10_0056	P. falciparum 3D7	Pf3D7_10_v3: 234,795 - 235,745 (-)	protein coding	conserved Plasmodium protein, unknown function	OK	1	-1.348456	0.392712009	142	361	2.984477e-02	1.510035e-03	-4.108824
PF3D7_1007300	PF10_0072	P. falciparum 3D7	Pf3D7_10_v3: 293,850 - 295,999 (+)	protein coding	RING zinc finger protein, putative	OK	1	-1.418021	0.374225405	290	774	2.038967e-02	6.410919e-04	-4.602071
PF3D7_1014800	PF10_0145	P. falciparum 3D7	Pf3D7_10_v3: 596,497 - 600,413 (-)	protein coding	conserved Plasmodium protein, unknown function	OK	1	-1.160381	0.447394403	177	395	4.587739e-02	3.440390e-03	-3.648913
PF3D7_1016000	PF10_0156	P. falciparum 3D7	Pf3D7_10_v3: 641,390 - 642,751 (+)	protein coding	conserved Plasmodium protein, unknown function	OK	1	-1.452052	0.365501237	893	2443	1.925483e-02	5.219054e-04	-4.723230
PF3D7_1016500	PF10_0161	P. falciparum 3D7	Pf3D7_10_v3: 661,742 - 664,201 (-)	protein coding	Plasmodium exported protein (PHISTc), unknown function	OK	1	-1.286746	0.409874598	147	359	2.767618e-02	1.280286e-03	-4.202538
PF3D7_1018800	PF10_0181	P. falciparum 3D7	Pf3D7_10_v3: 750,215 - 752,665 (+)	protein coding	conserved protein, unknown function	OK	1	-1.413333	0.375443379	230	613	2.443600e-02	9.979285e-04	-4.345140
PF3D7_1019100	PF10_0184	P. falciparum 3D7	Pf3D7_10_v3: 766,168 - 771,954 (-)	protein coding	conserved Plasmodium protein, unknown function	OK	1	-1.487048	0.356741818	975	2732	3.395967e-02	1.951423e-03	-3.964322
PF3D7_1020100	PF10_0195a	P. falciparum 3D7	Pf3D7_10_v3: 814,352 - 814,957 (-)	protein coding	flagellar outer arm dynein-associated protein, putative	OK	1	-1.423012	0.372932936	171	458	2.985204e-02	1.515798e-03	-4.106668
PF3D7_1021700	PF10_0211, PF10_0212	P. falciparum 3D7	Pf3D7_10_v3: 873,208 - 894,869 (-)	protein coding	conserved Plasmodium membrane protein, unknown function	OK	1	-1.230970	0.426030764	1733	4068	4.034899e-02	2.661254e-03	-3.791110
PF3D7_1021800	PF10_0212	P. falciparum 3D7	Pf3D7_10_v3: 896,865 - 903,608 (-)	protein coding	conserved Plasmodium protein, unknown function	OK	1	-1.230445	0.426185835	1192	2798	4.181929e-02	2.809940e-03	-3.760922
PF3D7_1026600	PF10_0262	P. falciparum 3D7	Pf3D7_10_v3: 1,113,495 - 1,118,573 (-)	protein coding	conserved Plasmodium protein, unknown function	OK	1	-1.480073	0.358470616	2669	7445	3.690536e-02	2.299506e-03	-3.872475
PF3D7_1028000	PF10_0274	P. falciparum 3D7	Pf3D7_10_v3: 1,160,031 - 1,163,421 (+)	protein coding	methyltransferase, putative	OK	1	-1.262360	0.416861407	371	889	4.986109e-02	4.045469e-03	-3.559673
PF3D7_1028700	PF10_0281	P. falciparum 3D7	Pf3D7_10_v3: 1,181,005 - 1,182,501 (+)	protein coding	merozoite TRAP-like protein (MTRAP)	OK	1	-1.706757	0.306347930	3027	9881	2.590618e-02	1.114144e-03	-4.281918
PF3D7_1031400.1	PF10_0308	P. falciparum 3D7	Pf3D7_10_v3: 1,265,079 - 1,268,785 (+)	protein coding	OTU-like cysteine protease, putative	OK	1	-1.405888	0.377385670	700	1855	3.040605e-02	1.604367e-03	-4.074559
PF3D7_1032800	PF10_0320	P. falciparum 3D7	Pf3D7_10_v3: 1,313,255 - 1,314,721 (-)	protein coding	leucine-rich repeat protein (LRR1)	OK	1	-1.460601	0.363341744	326	896	2.299570e-02	8.186037e-04	-4.459546
PF3D7_1035200	PF10_0343	P. falciparum 3D7	Pf3D7_10_v3: 1,394,839 - 1,396,596 (+)	protein coding	S-antigen	SatG	1	-8.991752	0.001964323	129	65535	1.232332e-08	2.226837e-12	-29.417504
PF3D7_1035300	PF10_0344	P. falciparum 3D7	Pf3D7_10_v3: 1,399,195 - 1,402,896 (+)	protein coding	glutamate-rich protein (GLURP)	OK	1	-1.379202	0.384431328	1941	5050	2.984477e-02	1.486454e-03	-4.117736
PF3D7_1035400	PF10_0345	P. falciparum 3D7	Pf3D7_10_v3: 1,404,195 - 1,405,259 (+)	protein coding	merozoite surface protein 3 (MSP3)	OK	1	-1.484005	0.357495009	4595	12854	4.516553e-02	3.257517e-03	-3.679078
PF3D7_1035500	PF10_0346	P. falciparum 3D7	Pf3D7_10_v3: 1,407,276 - 1,408,391 (+)	protein coding	merozoite surface protein 6 (MSP6)	SatG	1	-1.721603	0.303211638	6394	21089	1.845146e-02	4.557077e-04	-4.803768
PF3D7_1036000	PF10_0352	P. falciparum 3D7	Pf3D7_10_v3: 1,427,127 - 1,428,344 (+)	protein coding	merozoite surface protein (MSP11)	OK	1	-1.962293	0.256620315	2526	9842	1.250203e-02	1.489264e-04	-5.489443
PF3D7_1038700	PF10_0377	P. falciparum 3D7	Pf3D7_10_v3: 1,554,529 - 1,555,702 (-)	protein coding	Plasmodium exported protein, unknown function	OK	1	-1.477746	0.359049398	220	612	1.984049e-02	5.665887e-04	-4.674703
PF3D7_1038800	PF10_0378	P. falciparum 3D7	Pf3D7_10_v3: 1,557,816 - 1,560,696 (+)	protein coding	RESA-like protein with PHIST and DnaJ domains	OK	1	-1.404770	0.377678421	268	709	2.827697e-02	1.359175e-03	-4.168520
PF3D7_1040200	PF10_0395	P. falciparum 3D7	Pf3D7_10_v3: 1,605,930 - 1,606,953 (+)	protein coding	stevor	OK	1	-1.498883	0.353827259	72	205	1.984049e-02	5.672899e-04	-4.673974
PF3D7_1040300	PF10_0396	P. falciparum 3D7	Pf3D7_10_v3: 1,609,063 - 1,610,422 (+)	protein coding	rifin (RIF)	OK	1	-1.747231	0.297873010	82	274	1.285386e-02	1.984212e-04	-5.309616
PF3D7_1041200	PF10_0405	P. falciparum 3D7	Pf3D7_10_v3: 1,639,171 - 1,640,518 (+)	protein coding	rifin (RIF)	OK	1	-1.534162	0.345279849	112	324	1.815157e-02	4.104810e-04	-4.866191
PF3D7_1100200	PF11_0008	P. falciparum 3D7	Pf3D7_11_v3: 32,666 - 42,386 (-)	protein coding	erythrocyte membrane protein 1, PfEMP1 (VAR)	OK	1	-1.580013	0.334478839	588	1757	2.404864e-02	9.362776e-04	-4.381868
PF3D7_1100400	PF11_0010	P. falciparum 3D7	Pf3D7_11_v3: 48,112 - 49,307 (+)	protein coding	rifin (RIF)	OK	1	-1.411801	0.375842119	150	398	2.715913e-02	1.210558e-03	-4.234468
PF3D7_1100500	PF11_0011	P. falciparum 3D7	Pf3D7_11_v3: 51,623 - 52,751 (-)	protein coding	rifin (RIF)	OK	1	-2.663856	0.157797200	73	465	2.097306e-03	5.571513e-06	-7.791646
PF3D7_1100700	PF11_0013	P. falciparum 3D7	Pf3D7_11_v3: 56,792 - 57,840 (+)	protein coding	stevor, pseudogene	OK	1	-1.294517	0.407672493	125	307	3.690536e-02	2.311392e-03	-3.869598
PF3D7_1100900	PF11_0016	P. falciparum 3D7	Pf3D7_11_v3: 60,928 - 61,769 (-)	protein coding	RESA-like protein, pseudogene	OK	1	-1.262537	0.416810375	462	1109	3.474204e-02	2.015214e-03	-3.946284
PF3D7_1102300	PF11_0035	P. falciparum 3D7	Pf3D7_11_v3: 110,027 - 111,429 (-)	protein coding	Plasmodium exported protein, unknown function	OK	1	-1.345053	0.393639596	172	437	3.944370e-02	2.551653e-03	-3.814495
PF3D7_1103900	PF11_0050	P. falciparum 3D7	Pf3D7_11_v3: 175,248 - 175,433 (+)	protein coding	conserved Plasmodium protein, unknown function	OK	1	-2.001819	0.249684993	178	712	1.663852e-02	3.036664e-04	-5.048020
PF3D7_1108100	PF11_0094	P. falciparum 3D7	Pf3D7_11_v3: 356,083 - 360,434 (+)	protein coding	conserved Plasmodium protein, unknown function	OK	1	-1.912214	0.265684536	948	3567	1.054322e-02	8.382756e-05	-5.858554
PF3D7_1122000	PF11_0228	P. falciparum 3D7	Pf3D7_11_v3: 838,380 - 840,100 (-)	protein coding	conserved Plasmodium protein, unknown function	OK	1	-1.742668	0.298816462	227	761	1.945986e-02	5.344957e-04	-4.709130
PF3D7_1125800	PF11_0268	P. falciparum 3D7	Pf3D7_11_v3: 1,008,409 - 1,010,853 (-)	protein coding	kelch protein, putative	OK	1	-1.923902	0.263540790	1015	3853	3.654448e-02	2.232026e-03	-3.889106
PF3D7_1126700	PF11_0277, PF11_0278	P. falciparum 3D7	Pf3D7_11_v3: 1,040,790 - 1,046,087 (-)	protein coding	conserved Plasmodium protein, unknown function	OK	1	-1.373380	0.385985769	1634	4232	2.798477e-02	1.335016e-03	-4.178715
PF3D7_1127900	PF11_0290	P. falciparum 3D7	Pf3D7_11_v3: 1,083,321 - 1,085,062 (-)	protein coding	conserved Plasmodium protein, unknown function	OK	1	-1.184515	0.439972321	568	1292	4.541570e-02	3.352819e-03	-3.663147
PF3D7_1128300	PF11_0294	P. falciparum 3D7	Pf3D7_11_v3: 1,098,167 - 1,103,555 (-)	protein coding	6-phosphofructokinase (PFK11)	OK	1	-1.431362	0.370780772	158	427	2.381598e-02	8.837473e-04	-4.415208
PF3D7_1129600	PF11_0307	P. falciparum 3D7	Pf3D7_11_v3: 1,144,754 - 1,148,770 (+)	protein coding	phosphatidylinositol-4-phosphate-5-kinase, putative	OK	1	-1.705093	0.306701474	215	700	1.250203e-02	1.684534e-04	-5.411878
PF3D7_1131500	PF11_0325	P. falciparum 3D7	Pf3D7_11_v3: 1,210,686 - 1,211,456 (-)	protein coding	conserved Plasmodium protein, unknown function	OK	1	-1.463698	0.362562592	233	642	2.081341e-02	6.754070e-04	-4.571537
PF3D7_1136700.1	PF11_0379	P. falciparum 3D7	Pf3D7_11_v3: 1,446,489 - 1,448,505 (+)	protein coding	conserved Plasmodium protein, unknown function	OK	1	-1.261138	0.417214872	1518	3639	4.421560e-02	3.055634e-03	-3.714465
PF3D7_1136900	PF11_0381	P. falciparum 3D7	Pf3D7_11_v3: 1,456,151 - 1,460,319 (+)	protein coding	subtilisin-like protease 2 (SUB2)	OK	1	-1.860253	0.275427912	764	2774	2.257467e-02	7.995365e-04	-4.473222
PF3D7_1139100	PF11_0402	P. falciparum 3D7	Pf3D7_11_v3: 1,548,186 - 1,553,561 (+)	protein coding	RNA binding protein, putative	OK	1	-1.487048	0.356741770	464	1300	2.782168e-02	1.308988e-03	-4.189916
PF3D7_1141500	PF11_0426	P. falciparum 3D7	Pf3D7_11_v3: 1,665,761 - 1,668,162 (+)	protein coding	conserved Plasmodium protein, unknown function	OK	1	-1.325545	0.398998568	122	306	1.164971e-02	1.031507e-04	-5.723902
PF3D7_1143100	PF11_0442	P. falciparum 3D7	Pf3D7_11_v3: 1,720,047 - 1,724,861 (-)	protein coding	transcription factor with AP2 domain(s) (AP2-O)	OK	1	-2.129413	0.228550814	1622	7098	3.690536e-02	2.285115e-03	-3.875979
PF3D7_1145200	PF11_0464	P. falciparum 3D7	Pf3D7_11_v3: 1,789,323 - 1,795,370 (-)	protein coding	serine/threonine protein kinase, putative	OK	1	-1.423890	0.372705982	3850	10330	1.845146e-02	4.573457e-04	-4.801631
PF3D7_1147200	PF11_0481	P. falciparum 3D7	Pf3D7_11_v3: 1,873,147 - 1,881,414 (+)	protein coding	tubulin-tyrosine ligase, putative	OK	1	-1.532901	0.345581721	252	728	3.309262e-02	1.846548e-03	-3.995344
PF3D7_1149400	PF11_0511	P. falciparum 3D7	Pf3D7_11_v3: 1,985,870 - 1,986,639 (-)	protein coding	Plasmodium exported protein, unknown function	OK	1	-2.038110	0.243482581	1180	4845	2.629780e-02	1.140490e-03	-4.268540
PF3D7_1109200	PF11_0540	P. falciparum 3D7	Pf3D7_11_v3: 387,748 - 389,620 (-)	protein coding	pre-mRNA splicing factor, putative	OK	1	-1.331308	0.397407828	125	314	2.024148e-02	6.056348e-04	-4.635471
PF3D7_1109100	PF11_0540a	P. falciparum 3D7	Pf3D7_11_v3: 382,569 - 387,150 (-)	protein coding	conserved Plasmodium protein, unknown function	OK	1	-1.473487	0.360110841	124	345	2.715913e-02	1.217106e-03	-4.231390
PF3D7_1302200	PF13_0012	P. falciparum 3D7	Pf3D7_13_v3: 123,726 - 124,415 (-)	protein coding	early transcribed membrane protein 13 (ETRAMP13)	OK	1	-1.376324	0.385198904	218	566	1.984049e-02	5.687205e-04	-4.672489
PF3D7_1310700	PF13_0058	P. falciparum 3D7	Pf3D7_13_v3: 468,232 - 468,663 (-)	protein coding	conserved Plasmodium protein, unknown function	OK	1	-1.757692	0.295720891	6393	21618	1.250203e-02	1.745153e-04	-5.389719
PF3D7_1313500	PF13_0078	P. falciparum 3D7	Pf3D7_13_v3: 573,169 - 578,479 (-)	protein coding	conserved Plasmodium membrane protein, unknown function	OK	1	-1.921819	0.263921499	297	1125	1.813249e-02	4.030170e-04	-4.877184
PF3D7_1313600	PF13_0079	P. falciparum 3D7	Pf3D7_13_v3: 579,526 - 585,615 (-)	protein coding	conserved Plasmodium protein, unknown function	OK	1	-1.671086	0.314016942	482	1534	1.250203e-02	1.718113e-04	-5.399502
PF3D7_1316200	PF13_0090	P. falciparum 3D7	Pf3D7_13_v3: 680,039 - 680,855 (+)	protein coding	ADP-ribosylation factor, putative	OK	1	-1.993909	0.251057656	926	3690	1.911481e-02	5.008398e-04	-4.747639
PF3D7_1321900	PF13_0125	P. falciparum 3D7	Pf3D7_13_v3: 911,667 - 912,545 (-)	protein coding	conserved Plasmodium protein, unknown function	OK	1	-1.524809	0.347525503	2024	5823	1.756696e-02	3.638478e-04	-4.938613
PF3D7_1325800	PF13_0146	P. falciparum 3D7	Pf3D7_13_v3: 1,071,146 - 1,075,747 (+)	protein coding	conserved Plasmodium protein, unknown function	OK	1	-1.736455	0.300106295	324	1079	2.499946e-02	1.048044e-03	-4.316984
PF3D7_1327600	PF13_0159	P. falciparum 3D7	Pf3D7_13_v3: 1,159,366 - 1,159,980 (+)	protein coding	nicotinic acid mononucleotide adenyltransferase	OK	1	-1.318113	0.401059225	787	1963	1.250203e-02	1.434796e-04	-5.513006
PF3D7_1327300	PF13_0161	P. falciparum 3D7	Pf3D7_13_v3: 1,145,719 - 1,151,106 (+)	protein coding	conserved Plasmodium protein, unknown function	OK	1	-1.835597	0.280175463	805	2873	1.759163e-02	3.734824e-04	-4.922881
PF3D7_1331500	PF13_0169	P. falciparum 3D7	Pf3D7_13_v3: 1,313,924 - 1,315,786 (+)	protein coding	conserved Plasmodium protein, unknown function	OK	1	-1.636627	0.321607457	625	1944	1.817153e-02	4.367209e-04	-4.829146
PF3D7_1348600	PF13_0255	P. falciparum 3D7	Pf3D7_13_v3: 1,953,304 - 1,954,852 (+)	protein coding	conserved Plasmodium protein, unknown function	OK	1	-1.485344	0.357163267	952	2667	3.926132e-02	2.532760e-03	-3.818630
PF3D7_1354100	PF13_0284	P. falciparum 3D7	Pf3D7_13_v3: 2,158,129 - 2,159,199 (-)	protein coding	conserved Plasmodium protein, unknown function	OK	1	-1.384870	0.382923914	232	607	4.820513e-02	3.771742e-03	-3.598222
PF3D7_1354800	PF13_0289	P. falciparum 3D7	Pf3D7_13_v3: 2,180,958 - 2,182,799 (-)	protein coding	metacaspase 1 (MCA1)	OK	1	-1.152496	0.449846211	323	718	4.523728e-02	3.302469e-03	-3.671505
PF3D7_1361400	PF13_0326	P. falciparum 3D7	Pf3D7_13_v3: 2,464,135 - 2,464,718 (-)	protein coding	actin-depolymerizing factor 2 (ADF2)	OK	1	-1.240713	0.423163598	503	1188	2.024148e-02	5.864599e-04	-4.654395
PF3D7_1366700	PF13_0351	P. falciparum 3D7	Pf3D7_13_v3: 2,666,666 - 2,667,781 (+)	protein coding	conserved Plasmodium protein, unknown function	OK	1	-1.500648	0.353394701	566	1602	2.108984e-02	6.974051e-04	-4.552804
PF3D7_1400200	PF14_0002	P. falciparum 3D7	Pf3D7_14_v3: 7,208 - 8,538 (-)	protein coding	rifin (RIF)	OK	1	-1.491908	0.355542106	84	236	2.980102e-02	1.475512e-03	-4.121921
PF3D7_1402000	PF14_0021	P. falciparum 3D7	Pf3D7_14_v3: 77,258 - 80,423 (-)	protein coding	conserved Plasmodium protein, unknown function	OK	1	-1.282088	0.411199990	478	1163	4.336697e-02	2.938672e-03	-3.736083
PF3D7_1402800	PF14_0029	P. falciparum 3D7	Pf3D7_14_v3: 100,847 - 105,624 (+)	protein coding	conserved Plasmodium protein, unknown function	OK	1	-1.501944	0.353077381	928	2629	4.778794e-02	3.701124e-03	-3.608633
PF3D7_1402900	PF14_0029a	P. falciparum 3D7	Pf3D7_14_v3: 106,370 - 109,234 (+)	protein coding	conserved Plasmodium protein, unknown function	OK	1	-1.405205	0.377564515	805	2133	3.643042e-02	2.205004e-03	-3.895912
PF3D7_1411500	PF14_0113	P. falciparum 3D7	Pf3D7_14_v3: 468,976 - 472,016 (+)	protein coding	conserved Plasmodium protein, unknown function	OK	1	-1.313587	0.402319457	560	1392	2.410269e-02	9.750585e-04	-4.358482
PF3D7_1413700	PF14_0135	P. falciparum 3D7	Pf3D7_14_v3: 540,677 - 546,046 (-)	protein coding	conserved Plasmodium protein, unknown function	OK	1	-1.444807	0.367341221	380	1034	4.901931e-02	3.915167e-03	-3.577680
PF3D7_1415500	PF14_0153	P. falciparum 3D7	Pf3D7_14_v3: 624,486 - 628,250 (-)	protein coding	conserved Plasmodium membrane protein, unknown function	OK	1	-1.369747	0.386959067	467	1207	2.381598e-02	8.865365e-04	-4.413386
PF3D7_1415700	PF14_0155	P. falciparum 3D7	Pf3D7_14_v3: 634,815 - 636,533 (-)	protein coding	serine C-palmitoyltransferase, putative	OK	1	-1.354425	0.391090669	261	668	3.316251e-02	1.857676e-03	-3.991967
PF3D7_1423100	PF14_0222	P. falciparum 3D7	Pf3D7_14_v3: 929,503 - 931,281 (+)	protein coding	ankyrin, putative	OK	1	-1.424786	0.372474714	598	1606	2.767618e-02	1.276128e-03	-4.204391
PF3D7_1425500	PF14_0235	P. falciparum 3D7	Pf3D7_14_v3: 993,652 - 994,300 (+)	protein coding	conserved Plasmodium protein, unknown function	OK	1	-1.534068	0.345302219	268	777	1.804397e-02	3.949682e-04	-4.889280
PF3D7_1425600	PF14_0236	P. falciparum 3D7	Pf3D7_14_v3: 995,161 - 1,000,506 (-)	protein coding	zinc finger protein, putative	OK	1	-1.602704	0.329259305	179	544	2.351581e-02	8.538390e-04	-4.435125
PF3D7_1428400	PF14_0263	P. falciparum 3D7	Pf3D7_14_v3: 1,108,430 - 1,115,470 (-)	protein coding	probable protein, unknown function	OK	1	-1.399484	0.379064674	225	595	3.091841e-02	1.659336e-03	-4.055542
PF3D7_1432200	PF14_0302	P. falciparum 3D7	Pf3D7_14_v3: 1,263,826 - 1,269,011 (+)	protein coding	conserved Plasmodium protein, unknown function	OK	1	-1.547722	0.342049623	1170	3421	3.273889e-02	1.816198e-03	-4.004662
PF3D7_1432400	PF14_0306	P. falciparum 3D7	Pf3D7_14_v3: 1,275,899 - 1,282,645 (-)	protein coding	leucine-rich repeat protein (LRR5)	OK	1	-1.239145	0.423623640	230	543	1.817153e-02	4.263706e-04	-4.843472
PF3D7_1434400	PF14_0325	P. falciparum 3D7	Pf3D7_14_v3: 1,375,624 - 1,376,830 (-)	protein coding	conserved Plasmodium membrane protein, unknown function	OK	1	-1.519397	0.348831753	973	2790	1.815157e-02	4.076401e-04	-4.870350
PF3D7_1435200	PF14_0333	P. falciparum 3D7	Pf3D7_14_v3: 1,419,383 - 1,420,934 (+)	protein coding	conserved Plasmodium protein, unknown function	OK	1	-1.533462	0.345447479	424	1228	1.620836e-02	2.928869e-04	-5.070012
PF3D7_1436200	PF14_0343	P. falciparum 3D7	Pf3D7_14_v3: 1,467,629 - 1,474,438 (-)	protein coding	conserved Plasmodium protein, unknown function	OK	1	-1.701531	0.307459585	1602	5209	4.978004e-02	4.028641e-03	-3.561965
PF3D7_1444200	PF14_0420	P. falciparum 3D7	Pf3D7_14_v3: 1,826,127 - 1,827,163 (+)	protein coding	calmodulin-like protein	OK	1	-1.128230	0.457476717	216	473	2.991623e-02	1.546086e-03	-4.095474
PF3D7_1445800	PF14_0435	P. falciparum 3D7	Pf3D7_14_v3: 1,878,658 - 1,882,577 (-)	protein coding	conserved Plasmodium membrane protein, unknown function	OK	1	-1.378564	0.384601469	167	435	4.645889e-02	3.525973e-03	-3.635357
PF3D7_1450200	PF14_0477a	P. falciparum 3D7	Pf3D7_14_v3: 2,055,791 - 2,056,437 (+)	protein coding	conserved Plasmodium protein, unknown function	OK	1	-1.248010	0.421028448	599	1423	1.984049e-02	5.622076e-04	-4.679281
PF3D7_1455000	PF14_0523	P. falciparum 3D7	Pf3D7_14_v3: 2,247,245 - 2,249,750 (-)	protein coding	protein phosphatase, putative	OK	1	-1.648741	0.318918319	144	451	3.171135e-02	1.724813e-03	-4.033723
PF3D7_1455300	PF14_0527	P. falciparum 3D7	Pf3D7_14_v3: 2,259,465 - 2,261,297 (+)	protein coding	conserved Plasmodium protein, unknown function	OK	1	-1.439557	0.368680424	3186	8641	4.759346e-02	3.663681e-03	-3.614235
PF3D7_1456300	PF14_0536	P. falciparum 3D7	Pf3D7_14_v3: 2,306,955 - 2,308,202 (-)	protein coding	conserved Plasmodium protein, unknown function	OK	1	-1.233943	0.425153931	506	1190	2.156169e-02	7.246973e-04	-4.530402
PF3D7_1460000	PF14_0573	P. falciparum 3D7	Pf3D7_14_v3: 2,452,470 - 2,453,357 (+)	protein coding	biotin protein ligase, putative	OK	1	-1.459254	0.363681053	99	271	1.756696e-02	3.399168e-04	-4.979663
PF3D7_1467900	PF14_0647	P. falciparum 3D7	Pf3D7_14_v3: 2,771,101 - 2,776,308 (+)	protein coding	rab GTPase activator, putative	OK	1	-1.634348	0.322116026	1736	5389	1.250203e-02	1.591559e-04	-5.447554
PF3D7_1468400	PF14_0652	P. falciparum 3D7	Pf3D7_14_v3: 2,809,478 - 2,812,066 (+)	protein coding	zinc finger protein, putative (D13)	OK	1	-1.677198	0.312689411	1371	4383	4.427287e-02	3.090217e-03	-3.708236
PF3D7_1472400	PF14_0692	P. falciparum 3D7	Pf3D7_14_v3: 2,957,474 - 2,961,618 (+)	protein coding	M1-family aminopeptidase, putative	OK	1	-1.151192	0.450253046	381	846	1.250203e-02	1.737349e-04	-5.392526
PF3D7_1473400	PF14_0703	P. falciparum 3D7	Pf3D7_14_v3: 2,989,577 - 2,992,222 (+)	protein coding	conserved Plasmodium protein, unknown function	OK	1	-1.959607	0.257098545	633	2463	3.643042e-02	2.202374e-03	-3.896579
PF3D7_1475500	PF14_0723	P. falciparum 3D7	Pf3D7_14_v3: 3,106,949 - 3,111,811 (+)	protein coding	LCCL domain-containing protein (CCp1)	OK	1	-1.217854	0.429921863	212	492	2.948162e-04	2.663681e-07	-10.446499
PF3D7_1477800	PF14_0749	P. falciparum 3D7	Pf3D7_14_v3: 3,207,627 - 3,207,899 (+)	protein coding	acyl-CoA binding protein (ACBP)	OK	1	-3.931300	0.065548190	253	3855	4.978004e-02	4.022039e-03	-3.562867
PF3D7_1480100	PF14_0773	P. falciparum 3D7	Pf3D7_14_v3: 3,290,953 - 3,291,501 (+)	protein coding	erythrocyte membrane protein 1 (PfEMP1), truncated, pseudogene	OK	1	-1.548472	0.341872003	128	375	2.480208e-02	1.022971e-03	-4.330891
PF3D7_0102500	PFA0125c	P. falciparum 3D7	Pf3D7_01_v3: 110,750 - 115,799 (-)	protein coding	erythrocyte binding antigen-181 (EBA181)	OK	1	-2.232080	0.212851678	1369	6430	4.802972e-02	3.743691e-03	-3.602333
PF3D7_0105700	PFA0280w	P. falciparum 3D7	Pf3D7_01_v3: 238,666 - 247,857 (+)	protein coding	asparagine-rich antigen Pfa35-2	OK	1	-1.152222	0.449931679	1310	2911	3.243455e-02	1.787593e-03	-4.013593
PF3D7_0106600	PFA0325w	P. falciparum 3D7	Pf3D7_01_v3: 279,115 - 280,014 (+)	protein coding	conserved Plasmodium protein, unknown function	OK	1	-1.447861	0.366564546	150	410	1.756696e-02	3.624097e-04	-4.940999
PF3D7_0113100	PFA0625w	P. falciparum 3D7	Pf3D7_01_v3: 495,244 - 500,076 (+)	protein coding	surface-associated interspersed protein 1.1 (SURFIN 1.1) (SURF1.1)	OK	1	-1.555722	0.340158236	173	510	2.081341e-02	6.731209e-04	-4.573520
PF3D7_0200300	PFB0020c	P. falciparum 3D7	Pf3D7_02_v3: 35,927 - 37,249 (-)	protein coding	erythrocyte membrane protein 1 (PfEMP1), exon2	OK	1	-2.166803	0.222703560	151	677	1.925483e-02	5.165880e-04	-4.729293
PF3D7_0203100	PFB0150c	P. falciparum 3D7	Pf3D7_02_v3: 149,524 - 156,981 (-)	protein coding	protein kinase, putative	OK	1	-1.483628	0.357588398	506	1415	4.583056e-02	3.428596e-03	-3.650809
PF3D7_0203200	PFB0150c	P. falciparum 3D7	Pf3D7_02_v3: 158,137 - 159,660 (-)	protein coding	conserved Plasmodium protein, unknown function	OK	1	-1.747456	0.297826537	1122	3768	3.353863e-02	1.915108e-03	-3.974865
PF3D7_0206200	PFB0275w	P. falciparum 3D7	Pf3D7_02_v3: 249,030 - 250,727 (+)	protein coding	metabolite/drug transporter, putative	OK	1	-1.313908	0.402229888	791	1967	2.644558e-02	1.151678e-03	-4.262956
PF3D7_0206300	PFB0279w	P. falciparum 3D7	Pf3D7_02_v3: 252,394 - 262,443 (+)	protein coding	conserved Plasmodium protein, unknown function, pseudogene	OK	1	-1.458364	0.363905477	1808	4969	4.516553e-02	3.264585e-03	-3.677880
PF3D7_0210600	PFB0475c	P. falciparum 3D7	Pf3D7_02_v3: 432,041 - 434,086 (-)	protein coding	conserved Plasmodium protein, unknown function	OK	1	-1.342576	0.394316011	1714	4348	7.040350e-03	3.307718e-05	-6.483538
PF3D7_0212600	PFB0570w	P. falciparum 3D7	Pf3D7_02_v3: 522,931 - 523,999 (+)	protein coding	secreted protein altered thrombospondin repeat protein (SPATR)	OK	1	-2.560822	0.169478965	805	4750	2.905439e-02	1.410621e-03	-4.147423
PF3D7_0214600	PFB0665w	P. falciparum 3D7	Pf3D7_02_v3: 594,196 - 599,340 (+)	protein coding	serine/threonine protein kinase, putative	OK	1	-1.318920	0.400835025	798	1991	2.351581e-02	8.541583e-04	-4.434909
PF3D7_0214800	PFB0675w	P. falciparum 3D7	Pf3D7_02_v3: 605,045 - 609,325 (+)	protein coding	conserved Plasmodium membrane protein, unknown function	OK	1	-1.855603	0.276317074	1385	5014	3.348622e-02	1.906064e-03	-3.977522
PF3D7_0220300	PFB0923c	P. falciparum 3D7	Pf3D7_02_v3: 813,827 - 814,654 (-)	protein coding	Plasmodium exported protein, unknown function	OK	1	-1.458188	0.363949855	5566	15294	2.585183e-02	1.107135e-03	-4.285532
PF3D7_0220500	PFB0926c	P. falciparum 3D7	Pf3D7_02_v3: 823,825 - 824,864 (-)	protein coding	Plasmodium exported protein (hyp2), unknown function	OK	1	-1.329524	0.397899389	989	2486	3.883355e-02	2.484112e-03	-3.829426
PF3D7_0220700	PFB0932w	P. falciparum 3D7	Pf3D7_02_v3: 833,805 - 834,688 (+)	protein coding	Plasmodium exported protein (hyp9), unknown function	OK	1	-1.237403	0.424135400	154	363	3.996618e-03	1.299948e-05	-7.149801
PF3D7_0222100	PFB0985c	P. falciparum 3D7	Pf3D7_02_v3: 878,468 - 879,251 (-)	protein coding	Pfmc-2TM Maurer's cleft two transmembrane protein (MC-2TM)	OK	1	-2.283827	0.205352230	364	1775	7.040350e-03	3.201462e-05	-6.506151
PF3D7_0223300	PFB1045w	P. falciparum 3D7	Pf3D7_02_v3: 909,350 - 911,054 (+)	protein coding	erythrocyte membrane protein 1 (PfEMP1), exon2	OK	1	-1.989385	0.251846150	157	622	2.081341e-02	6.769811e-04	-4.570175
PF3D7_0301400	PFC0070c	P. falciparum 3D7	Pf3D7_03_v3: 85,305 - 86,131 (-)	protein coding	Plasmodium exported protein, unknown function	OK	1	-1.403441	0.378026434	3308	8751	1.250203e-02	1.323478e-04	-5.564249
PF3D7_0302300	PFC0115c	P. falciparum 3D7	Pf3D7_03_v3: 125,992 - 130,235 (-)	protein coding	erythrocyte membrane protein 1 (PfEMP1), pseudogene	OK	1	-1.897817	0.268349116	85	318	1.285386e-02	2.072655e-04	-5.282533
PF3D7_0304000	PFC0180c	P. falciparum 3D7	Pf3D7_03_v3: 198,542 - 201,584 (-)	protein coding	inner membrane complex protein 1a, putative (IMC1a)	OK	1	-2.229729	0.213198756	338	1587	1.250203e-02	1.311619e-04	-5.569975
PF3D7_0304100	PFC0185w	P. falciparum 3D7	Pf3D7_03_v3: 204,542 - 206,119 (+)	protein coding	membrane skeletal protein IMC1-related (ALV2)	OK	1	-1.842385	0.278860478	1483	5317	2.404864e-02	9.602002e-04	-4.367325
PF3D7_0305200	PFC0235w	P. falciparum 3D7	Pf3D7_03_v3: 251,242 - 254,661 (+)	protein coding	conserved Plasmodium protein, unknown function	OK	1	-1.374031	0.385811770	1821	4719	1.285386e-02	2.090436e-04	-5.277236
PF3D7_0312900	PFC0540w	P. falciparum 3D7	Pf3D7_03_v3: 536,043 - 537,274 (+)	protein coding	hypothetical protein	OK	1	-1.821283	0.282969152	172	607	2.257467e-02	7.957352e-04	-4.475989
PF3D7_0315200	PFC0640w	P. falciparum 3D7	Pf3D7_03_v3: 616,472 - 622,816 (+)	protein coding	circumsporozoite- and TRAP-related protein (CTRP)	OK	1	-1.566478	0.337631565	129	384	2.038967e-02	6.295437e-04	-4.612732
PF3D7_0316000	PFC0700c	P. falciparum 3D7	Pf3D7_03_v3: 645,921 - 646,844 (-)	protein coding	conserved Plasmodium protein, unknown function	OK	1	-1.655143	0.317506377	1126	3546	4.107178e-02	2.736344e-03	-3.775653
PF3D7_0319700	PFC0875w	P. falciparum 3D7	Pf3D7_03_v3: 820,708 - 830,802 (+)	protein coding	ABC transporter, putative	OK	1	-1.161210	0.447137283	870	1947	1.250203e-02	1.741395e-04	-5.391069
PF3D7_0321300	PFC0940c	P. falciparum 3D7	Pf3D7_03_v3: 890,014 - 892,764 (-)	protein coding	conserved Plasmodium protein, unknown function	OK	1	-1.767598	0.293697410	440	1499	1.228940e-02	1.243596e-04	-5.603912
PF3D7_0324800	PFC1115w	P. falciparum 3D7	Pf3D7_03_v3: 1,027,571 - 1,028,929 (+)	protein coding	rifin (RIF)	OK	1	-1.851968	0.277014319	96	348	2.715913e-02	1.210432e-03	-4.234528
PF3D7_0401700	PFD0075w	P. falciparum 3D7	Pf3D7_04_v3: 100,684 - 102,110 (+)	protein coding	Plasmodium exported protein, unknown function, pseudogene	OK	1	-1.340765	0.394811300	264	668	4.421560e-02	3.059868e-03	-3.713699
PF3D7_0402300	PFD0110w	P. falciparum 3D7	Pf3D7_04_v3: 137,640 - 146,653 (+)	protein coding	reticulocyte binding protein homologue 1,normocyte binding protein 1 (RH1)	OK	1	-2.075179	0.237306113	1277	5381	3.983492e-02	2.584159e-03	-3.807453
PF3D7_0404700	PFD0230c	P. falciparum 3D7	Pf3D7_04_v3: 260,454 - 263,418 (-)	protein coding	dipeptidyl peptidase 3 (DPAP3)	OK	1	-1.267493	0.415381010	4441	10690	2.514660e-02	1.063300e-03	-4.308690
PF3D7_0406000	PFD0300w	P. falciparum 3D7	Pf3D7_04_v3: 321,019 - 322,545 (+)	protein coding	conserved Plasmodium protein, unknown function	OK	1	-1.413417	0.375421364	1977	5266	4.421560e-02	3.060097e-03	-3.713658
PF3D7_0408000	PFD0395c	P. falciparum 3D7	Pf3D7_04_v3: 394,065 - 394,580 (-)	protein coding	conserved Plasmodium protein, unknown function	OK	1	-1.903363	0.267319516	1838	6876	3.670416e-02	2.248412e-03	-3.885021
PF3D7_0408200	PFD0403w	P. falciparum 3D7	Pf3D7_04_v3: 401,466 - 403,334 (+)	protein coding	conserved Plasmodium protein, unknown function	OK	1	-1.199933	0.435295539	277	636	1.206877e-02	1.134037e-04	-5.662930
PF3D7_0410000	PFD0495c	P. falciparum 3D7	Pf3D7_04_v3: 464,732 - 467,339 (-)	protein coding	conserved Plasmodium protein, unknown function	OK	1	-1.798999	0.287373944	1191	4144	1.925483e-02	5.176864e-04	-4.728035
PF3D7_0418600	PFD0900w	P. falciparum 3D7	Pf3D7_04_v3: 834,394 - 840,429 (+)	protein coding	regulator of chromosome condensation, putative	OK	1	-1.634552	0.322070307	808	2510	1.250203e-02	1.712775e-04	-5.401452
PF3D7_0418700	PFD0905w	P. falciparum 3D7	Pf3D7_04_v3: 841,196 - 842,905 (+)	protein coding	RNA-binding protein NOB1, putative	OK	1	-1.758967	0.295459641	919	3111	2.024148e-02	5.985181e-04	-4.642420
PF3D7_0419700	PFD0955w	P. falciparum 3D7	Pf3D7_04_v3: 873,138 - 874,115 (+)	protein coding	apical merozoite protein (Pf34)	OK	1	-1.488141	0.356471652	1175	3296	4.456417e-02	3.140590e-03	-3.699290
PF3D7_0422200	PFD1045c	P. falciparum 3D7	Pf3D7_04_v3: 1,004,462 - 1,017,247 (-)	protein coding	erythrocyte membrane-associated antigen	OK	1	-1.260101	0.417514726	692	1658	3.643042e-02	2.184053e-03	-3.901248
PF3D7_0422900	PFD1080w	P. falciparum 3D7	Pf3D7_04_v3: 1,045,381 - 1,046,696 (+)	protein coding	conserved Plasmodium protein, unknown function	OK	1	-1.233906	0.425164674	395	929	1.817153e-02	4.235464e-04	-4.847445
PF3D7_0423800	PFD1130w	P. falciparum 3D7	Pf3D7_04_v3: 1,076,347 - 1,077,534 (+)	protein coding	cysteine-rich protective antigen (CyRPA)	OK	1	-1.809792	0.285231994	983	3447	4.086713e-02	2.710199e-03	-3.780985
PF3D7_0424000	PFD1140w	P. falciparum 3D7	Pf3D7_04_v3: 1,080,959 - 1,082,189 (+)	protein coding	Plasmodium exported protein (PHISTc), unknown function	OK	1	-1.416720	0.374562855	320	853	4.828035e-02	3.802887e-03	-3.593694
PF3D7_0424200	PFD1150c	P. falciparum 3D7	Pf3D7_04_v3: 1,085,979 - 1,091,277 (-)	protein coding	reticulocyte binding protein homologue 4 (RH4)	SatG	1	-1.616465	0.326133498	571	1751	2.404864e-02	9.325220e-04	-4.384186
PF3D7_0424300	PFD1155w	P. falciparum 3D7	Pf3D7_04_v3: 1,093,138 - 1,097,835 (+)	protein coding	erythrocyte binding antigen-165, pseudogene (EBA165)	OK	1	-1.866579	0.274222915	343	1252	1.466565e-03	2.650099e-06	-8.386851
PF3D7_0425600	PFD1200w	P. falciparum 3D7	Pf3D7_04_v3: 1,149,274 - 1,150,188 (+)	protein coding	rifin, pseudogene	OK	1	-2.702247	0.153653560	74	482	7.910403e-03	4.045006e-05	-6.345209
PF3D7_0425700	PFD1230c	P. falciparum 3D7	Pf3D7_04_v3: 1,152,504 - 1,153,633 (-)	protein coding	rifin (RIF)	OK	1	-2.034758	0.244048882	84	343	2.161693e-02	7.343662e-04	-4.522676
PF3D7_0425800	PFD1235w	P. falciparum 3D7	Pf3D7_04_v3: 1,156,423 - 1,167,821 (+)	protein coding	erythrocyte membrane protein 1, PfEMP1 (VAR)	OK	1	-1.689802	0.309969519	544	1754	2.040907e-02	6.473413e-04	-4.596385
PF3D7_0425900	PFD1240w	P. falciparum 3D7	Pf3D7_04_v3: 1,169,980 - 1,171,184 (+)	protein coding	rifin (RIF)	OK	1	-1.535663	0.344920854	80	233	3.348622e-02	1.888717e-03	-3.982657
PF3D7_0502700	PFE0130c	P. falciparum 3D7	Pf3D7_05_v3: 120,107 - 121,455 (-)	protein coding	conserved Plasmodium protein, unknown function	OK	1	-1.343681	0.394014089	499	1265	1.747352e-02	3.346934e-04	-4.989027
PF3D7_0503600	PFE0175c	P. falciparum 3D7	Pf3D7_05_v3: 146,639 - 150,131 (-)	protein coding	myosin B (MyoB)	OK	1	-1.844023	0.278543933	1082	3885	1.695193e-02	3.216395e-04	-5.013116
PF3D7_0506400	PFE0315c	P. falciparum 3D7	Pf3D7_05_v3: 262,672 - 263,925 (-)	protein coding	conserved Plasmodium protein, unknown function	OK	1	-1.802753	0.286627060	216	753	4.259182e-02	2.870753e-03	-3.749045
PF3D7_0506500	PFE0320w	P. falciparum 3D7	Pf3D7_05_v3: 265,595 - 278,345 (+)	protein coding	conserved Plasmodium protein, unknown function	OK	1	-1.241531	0.422923568	290	686	3.994053e-02	2.598227e-03	-3.804434
PF3D7_0507500	PFE0370c	P. falciparum 3D7	Pf3D7_05_v3: 307,490 - 309,556 (-)	protein coding	subtilisin-like protease 1 (SUB1)	OK	1	-1.463501	0.362612166	2084	5748	1.756696e-02	3.549809e-04	-4.953483
PF3D7_0515400	PFE0770w	P. falciparum 3D7	Pf3D7_05_v3: 637,354 - 640,381 (+)	protein coding	conserved Plasmodium protein, unknown function	OK	1	-1.546424	0.342357547	1382	4036	2.404864e-02	9.647268e-04	-4.364616
PF3D7_0518700	PFE0935c	P. falciparum 3D7	Pf3D7_05_v3: 774,075 - 780,438 (-)	protein coding	mRNA-binding protein PUF1 (PUF1)	OK	1	-1.500606	0.353404855	256	724	4.421560e-02	3.033260e-03	-3.718534
PF3D7_0521900	PFE1095w	P. falciparum 3D7	Pf3D7_05_v3: 888,657 - 895,144 (+)	protein coding	conserved Plasmodium protein, unknown function	OK	1	-1.272814	0.413851868	195	472	1.116014e-02	9.276588e-05	-5.792578
PF3D7_0526600	PFE1325w	P. falciparum 3D7	Pf3D7_05_v3: 1,101,203 - 1,114,777 (+)	protein coding	conserved Plasmodium protein, unknown function	OK	1	-1.825945	0.282056268	654	2320	3.309262e-02	1.847781e-03	-3.994969
PF3D7_0528300	PFE1410c	P. falciparum 3D7	Pf3D7_05_v3: 1,166,520 - 1,168,010 (-)	protein coding	conserved Plasmodium protein, unknown function	OK	1	-1.627036	0.323752604	596	1841	4.351078e-03	1.493865e-05	-7.047975
PF3D7_0532600	PFE1615c	P. falciparum 3D7	Pf3D7_05_v3: 1,318,531 - 1,319,229 (-)	protein coding	Plasmodium exported protein, unknown function	OK	1	-2.328413	0.199102992	684	3438	3.528721e-04	3.825863e-07	-10.097830
PF3D7_0532700	PFE1620c	P. falciparum 3D7	Pf3D7_05_v3: 1,322,400 - 1,323,249 (-)	protein coding	erythrocyte membrane protein 1 (PfEMP1), pseudogene (VAR)	OK	1	-3.364996	0.097058857	104	1076	1.804397e-02	3.977217e-04	-4.885113
PF3D7_0600100	PFF0005c	P. falciparum 3D7	Pf3D7_06_v3: 653 - 1,432 (-)	protein coding	erythrocyte membrane protein 1 (PfEMP1), pseudogene (VAR)	OK	1	-1.518837	0.348967199	83	237	9.175823e-05	4.383889e-08	-12.337435
PF3D7_0600400	PFF0020c	P. falciparum 3D7	Pf3D7_06_v3: 18,586 - 22,721 (-)	protein coding	erythrocyte membrane protein 1, PfEMP1 (VAR)	OK	1	-3.903594	0.066819190	112	1678	2.018794e-03	4.012781e-06	-8.050641
PF3D7_0601200	PFF0060w	P. falciparum 3D7	Pf3D7_06_v3: 47,463 - 48,261 (+)	protein coding	Pfmc-2TM Maurer's cleft two transmembrane protein (MC-2TM)	OK	1	-2.597388	0.165237436	149	904	2.086264e-02	6.823525e-04	-4.565554
PF3D7_0605700	PFF0280w	P. falciparum 3D7	Pf3D7_06_v3: 236,397 - 237,251 (+)	protein coding	conserved Plasmodium protein, unknown function	OK	1	-1.440927	0.368330488	143	388	3.475046e-02	2.023780e-03	-3.943907
PF3D7_0613600	PFF0660w	P. falciparum 3D7	Pf3D7_06_v3: 554,457 - 558,228 (+)	protein coding	conserved Plasmodium protein, unknown function	OK	1	-1.282925	0.410961350	1050	2556	4.522260e-02	3.279366e-03	-3.675384
PF3D7_0618000	PFF0870w	P. falciparum 3D7	Pf3D7_06_v3: 758,609 - 760,996 (+)	protein coding	conserved Plasmodium membrane protein, unknown function	OK	1	-1.169560	0.444557052	3488	7845	2.040907e-02	6.490778e-04	-4.594815
PF3D7_0620400	PFF0995c	P. falciparum 3D7	Pf3D7_06_v3: 851,378 - 852,955 (-)	protein coding	merozoite surface protein 10 (MSP10)	OK	1	-1.439674	0.368650491	914	2481	1.250203e-02	1.811059e-04	-5.366532
PF3D7_0620600	PFF1005w	P. falciparum 3D7	Pf3D7_06_v3: 857,726 - 858,610 (+)	protein coding	conserved Plasmodium protein, unknown function	OK	1	-1.764356	0.294357964	205	696	3.919970e-02	2.521701e-03	-3.821066
PF3D7_0622100	PFF1065c	P. falciparum 3D7	Pf3D7_06_v3: 898,341 - 902,363 (-)	protein coding	conserved Plasmodium protein, unknown function	OK	1	-1.169897	0.444453109	340	765	4.544492e-02	3.375111e-03	-3.659488
PF3D7_0622900	PFF1100c	P. falciparum 3D7	Pf3D7_06_v3: 925,105 - 931,074 (-)	protein coding	transcription factor with AP2 domain(s), putative (ApiAP2)	OK	1	-1.182332	0.440638546	1440	3268	1.250203e-02	1.679215e-04	-5.413863
PF3D7_0629300	PFF1420w	P. falciparum 3D7	Pf3D7_06_v3: 1,205,190 - 1,207,781 (+)	protein coding	phosphatidylcholine-sterol acyltransferase precursor, putative (PL)	OK	1	-1.951474	0.258551993	406	1570	3.622741e-02	2.147197e-03	-3.910765
PF3D7_0630100	PFF1460c	P. falciparum 3D7	Pf3D7_06_v3: 1,254,907 - 1,256,940 (-)	protein coding	conserved Plasmodium protein, unknown function	OK	1	-1.195452	0.436649480	267	612	1.756696e-02	3.482897e-04	-4.964965
PF3D7_0900800	PFI0040c	P. falciparum 3D7	Pf3D7_09_v3: 52,648 - 54,020 (-)	protein coding	erythrocyte membrane protein 1 (PfEMP1), exon2, pseudogene (VAR)	OK	1	-1.938146	0.260951570	169	649	4.378272e-02	2.975427e-03	-3.729196
PF3D7_0902200	PFI0105c	P. falciparum 3D7	Pf3D7_09_v3: 98,175 - 100,339 (-)	protein coding	serine/threonine protein kinase, FIKK family (FIKK9.3)	OK	1	-1.138526	0.454223577	784	1727	3.085921e-02	1.645007e-03	-4.060436
PF3D7_0903600.1	PFI0175w	P. falciparum 3D7	Pf3D7_09_v3: 168,493 - 172,887 (+)	protein coding	conserved Plasmodium protein, unknown function	OK	1	-1.421437	0.373340274	1238	3317	3.690536e-02	2.291074e-03	-3.874526
PF3D7_0905500	PFI0270w	P. falciparum 3D7	Pf3D7_09_v3: 278,369 - 279,088 (+)	protein coding	conserved Plasmodium protein, unknown function	OK	1	-1.622576	0.324754975	1791	5514	2.499946e-02	1.045090e-03	-4.318605
PF3D7_0907500	PFI0360c	P. falciparum 3D7	Pf3D7_09_v3: 356,536 - 357,683 (-)	protein coding	conserved Plasmodium protein, unknown function	OK	1	-1.379285	0.384409194	571	1486	2.763404e-02	1.253369e-03	-4.214645
PF3D7_0908500	PFI0410c	P. falciparum 3D7	Pf3D7_09_v3: 389,605 - 397,843 (-)	protein coding	conserved Plasmodium protein, unknown function	OK	1	-1.329174	0.397995986	528	1326	2.038967e-02	6.375531e-04	-4.605316
PF3D7_0910700	PFI0520w	P. falciparum 3D7	Pf3D7_09_v3: 491,275 - 492,906 (+)	protein coding	actin-like protein, putative (ALP5a)	OK	1	-1.502482	0.352945716	162	458	2.163781e-02	7.452137e-04	-4.514134
PF3D7_0912200	PFI0595c	P. falciparum 3D7	Pf3D7_09_v3: 549,085 - 550,446 (-)	protein coding	conserved Plasmodium membrane protein, unknown function	OK	1	-1.419853	0.373750396	145	387	1.893636e-02	4.870297e-04	-4.764232
PF3D7_0912600	PFI0615w	P. falciparum 3D7	Pf3D7_09_v3: 559,144 - 561,979 (+)	protein coding	conserved Plasmodium protein, unknown function	OK	1	-1.478528	0.358854778	153	427	3.915642e-02	2.511841e-03	-3.823246
PF3D7_0915300	PFI0750c	P. falciparum 3D7	Pf3D7_09_v3: 646,951 - 649,116 (-)	protein coding	conserved Plasmodium protein, unknown function	OK	1	-1.392050	0.381023044	216	567	2.381598e-02	8.812254e-04	-4.416860
PF3D7_0918700	PFI0915w	P. falciparum 3D7	Pf3D7_09_v3: 769,452 - 772,105 (+)	protein coding	conserved Plasmodium protein, unknown function	OK	1	-1.998769	0.250213325	563	2250	4.828035e-02	3.803801e-03	-3.593562
PF3D7_0923100	PFI1135c	P. falciparum 3D7	Pf3D7_09_v3: 941,830 - 942,498 (-)	protein coding	OTU-like cysteine protease, putative	OK	1	-1.097728	0.467251820	247	530	4.593737e-02	3.461490e-03	-3.645539
PF3D7_0923300	PFI1145w	P. falciparum 3D7	Pf3D7_09_v3: 947,033 - 949,498 (+)	protein coding	perforin like protein 3 (PPLP3)	OK	1	-1.307388	0.404051692	127	313	3.643042e-02	2.178493e-03	-3.902674
PF3D7_0928800	PFI1415w	P. falciparum 3D7	Pf3D7_09_v3: 1,156,247 - 1,158,709 (+)	protein coding	serine/threonine protein kinase, putative	OK	1	-1.298777	0.406470718	388	954	2.767618e-02	1.268633e-03	-4.207747
PF3D7_0929600	PFI1455c	P. falciparum 3D7	Pf3D7_09_v3: 1,182,687 - 1,183,695 (-)	protein coding	conserved Plasmodium protein, unknown function	OK	1	-1.432663	0.370446362	285	770	3.243455e-02	1.783777e-03	-4.014795
PF3D7_0935700	PFI1725w	P. falciparum 3D7	Pf3D7_09_v3: 1,409,199 - 1,410,008 (+)	protein coding	Plasmodium exported protein, unknown function	OK	1	-1.324078	0.399404478	368	921	1.815157e-02	4.132812e-04	-4.862121
PF3D7_0936400	PFI1760w	P. falciparum 3D7	Pf3D7_09_v3: 1,440,783 - 1,441,660 (+)	protein coding	ring-exported protein 4 (REX4)	OK	1	-1.589121	0.332373993	327	985	2.948162e-04	2.533691e-07	-10.495443
PF3D7_0937600	PFI1820w	P. falciparum 3D7	Pf3D7_09_v3: 1,486,070 - 1,490,187 (+)	protein coding	erythrocyte membrane protein 1, PfEMP1 (VAR)	OK	1	-3.561160	0.084719635	116	1370	4.421560e-02	3.059674e-03	-3.713734
PF3D7_1200500	PFL0025c	P. falciparum 3D7	Pf3D7_12_v3: 43,800 - 45,106 (-)	protein coding	rifin (RIF)	OK	1	-1.217678	0.429974285	137	318	2.097306e-03	4.980559e-06	-7.879458
PF3D7_1200600	PFL0030c	P. falciparum 3D7	Pf3D7_12_v3: 46,788 - 56,805 (-)	protein coding	erythrocyte membrane protein 1, PfEMP1 (VAR2CSA)	OK	1	-2.513001	0.175190792	81	463	4.540985e-02	3.331478e-03	-3.666674
PF3D7_1201700	PFL0085c	P. falciparum 3D7	Pf3D7_12_v3: 103,861 - 104,604 (-)	protein coding	conserved Plasmodium membrane protein, unknown function	OK	1	-1.298311	0.406601938	486	1196	2.404864e-02	9.502183e-04	-4.373347
PF3D7_1206400	PFL0320w	P. falciparum 3D7	Pf3D7_12_v3: 290,836 - 291,876 (+)	protein coding	rhodanese like protein, putative	OK	1	-1.438005	0.369077350	223	605	1.382786e-02	2.373774e-04	-5.198697
PF3D7_1207800	PFL0390c	P. falciparum 3D7	Pf3D7_12_v3: 354,540 - 357,446 (-)	protein coding	conserved Plasmodium protein, unknown function	OK	1	-1.784398	0.290297024	362	1247	1.759163e-02	3.751017e-04	-4.920279
PF3D7_1209400	PFL0470w	P. falciparum 3D7	Pf3D7_12_v3: 436,092 - 438,470 (+)	protein coding	conserved Plasmodium protein, unknown function	OK	1	-1.627724	0.323598421	1061	3278	1.845146e-02	4.528595e-04	-4.807504
PF3D7_1218100	PFL0875w	P. falciparum 3D7	Pf3D7_12_v3: 706,227 - 708,196 (+)	protein coding	conserved Plasmodium protein, unknown function	OK	1	-1.498876	0.353828954	160	453	2.163781e-02	7.468056e-04	-4.512892
PF3D7_1221000	PFL1010c	P. falciparum 3D7	Pf3D7_12_v3: 836,912 - 843,901 (-)	protein coding	histone-lysine N-methyltransferase, H3 lysine-4 specific (SET10)	OK	1	-1.440367	0.368473448	1304	3538	1.756696e-02	3.653079e-04	-4.936201
PF3D7_1221300	PFL1025c	P. falciparum 3D7	Pf3D7_12_v3: 851,012 - 854,739 (-)	protein coding	conserved Plasmodium protein, unknown function	OK	1	-1.560393	0.339058773	887	2617	4.506095e-02	3.207451e-03	-3.687640
PF3D7_1221400	PFL1030w	P. falciparum 3D7	Pf3D7_12_v3: 857,097 - 858,671 (+)	protein coding	inner membrane complex protein 1h, putative (IMC1h)	OK	1	-1.246941	0.421340708	243	577	8.621307e-03	6.435414e-05	-6.032599
PF3D7_1231200	PFL1505c	P. falciparum 3D7	Pf3D7_12_v3: 1,278,460 - 1,279,611 (-)	protein coding	conserved Plasmodium protein, unknown function	OK	1	-2.062399	0.239417637	688	2873	2.024148e-02	5.982540e-04	-4.642680
PF3D7_1231400	PFL1515c	P. falciparum 3D7	Pf3D7_12_v3: 1,290,685 - 1,297,069 (-)	protein coding	amino acid transporter, putative	OK	1	-1.587494	0.332748909	1150	3457	1.179885e-02	1.067726e-04	-5.701659
PF3D7_1235000	PFL1690w	P. falciparum 3D7	Pf3D7_12_v3: 1,459,834 - 1,461,486 (+)	protein coding	PIH1 domain-containing protein, putative	OK	1	-1.844599	0.278432785	128	461	2.395462e-02	9.090115e-04	-4.398923
PF3D7_1237100	PFL1795c	P. falciparum 3D7	Pf3D7_12_v3: 1,540,766 - 1,549,144 (-)	protein coding	conserved Plasmodium protein, unknown function	OK	1	-1.477867	0.359019224	607	1690	3.093883e-02	1.666023e-03	-4.053273
PF3D7_1237900	PFL1835w	P. falciparum 3D7	Pf3D7_12_v3: 1,577,181 - 1,580,747 (+)	protein coding	conserved Plasmodium protein, unknown function	OK	1	-1.326844	0.398639453	7298	18307	1.845146e-02	4.601195e-04	-4.798030
PF3D7_1238900	PFL1885c	P. falciparum 3D7	Pf3D7_12_v3: 1,615,323 - 1,616,852 (-)	protein coding	protein kinase 2 (PK2)	OK	1	-2.614349	0.163306092	1749	10711	1.918707e-02	5.062002e-04	-4.741328
PF3D7_1240300	PFL1950w	P. falciparum 3D7	Pf3D7_12_v3: 1,694,150 - 1,703,087 (+)	protein coding	erythrocyte membrane protein 1, PfEMP1 (VAR)	OK	1	-1.612210	0.327096935	553	1692	2.304657e-02	8.245790e-04	-4.455328
PF3D7_1240400	PFL1955w	P. falciparum 3D7	Pf3D7_12_v3: 1,704,512 - 1,712,490 (+)	protein coding	erythrocyte membrane protein 1, PfEMP1 (VAR)	OK	1	-1.516477	0.349538528	609	1741	3.652843e-02	2.224445e-03	-3.891007
PF3D7_1241100	PFL1975c	P. falciparum 3D7	Pf3D7_12_v3: 1,746,444 - 1,747,993 (-)	protein coding	conserved Plasmodium protein, unknown function	OK	1	-1.190293	0.438213806	489	1115	2.163781e-02	7.456237e-04	-4.513814
PF3D7_1243700	PFL2100w	P. falciparum 3D7	Pf3D7_12_v3: 1,829,660 - 1,831,057 (+)	protein coding	ubiquitin conjugating enzyme E2, putative	OK	1	-1.431694	0.370695484	4376	11804	2.351581e-02	8.583654e-04	-4.432065
PF3D7_1251200	PFL2460w	P. falciparum 3D7	Pf3D7_12_v3: 2,092,087 - 2,094,231 (+)	protein coding	coronin	OK	1	-1.521206	0.348394509	4104	11779	2.934483e-02	1.447622e-03	-4.132736
PF3D7_1252400	PFL2520w	P. falciparum 3D7	Pf3D7_12_v3: 2,136,053 - 2,144,874 (+)	protein coding	reticulocyte binding protein homologue 3, pseudogene (RH3)	OK	1	-1.564305	0.338140453	488	1445	4.507463e-02	3.233579e-03	-3.683155
PF3D7_1252800	PFL2540w	P. falciparum 3D7	Pf3D7_12_v3: 2,159,573 - 2,161,615 (+)	protein coding	Plasmodium exported protein (PHISTb), unknown function	OK	1	-1.200979	0.434980157	1403	3226	3.690536e-02	2.314087e-03	-3.868947
PF3D7_1252900	PFL2545c	P. falciparum 3D7	Pf3D7_12_v3: 2,162,707 - 2,163,145 (-)	protein coding	Plasmodium exported protein, unknown function	OK	1	-1.274292	0.413427957	1060	2564	9.175823e-05	4.974245e-08	-12.196166
PF3D7_1253000	PFL2550w	P. falciparum 3D7	Pf3D7_12_v3: 2,168,181 - 2,169,759 (+)	protein coding	gametocyte erythrocyte cytosolic protein (GECO)	OK	1	-3.839951	0.069832826	202	2894	3.690536e-02	2.288181e-03	-3.875231
PF3D7_1253100	PFL2555w	P. falciparum 3D7	Pf3D7_12_v3: 2,171,342 - 2,172,349 (+)	protein coding	Plasmodium exported protein (PHISTa), unknown function	OK	1	-1.241650	0.422888718	665	1572	8.621307e-03	5.492530e-05	-6.138249
PF3D7_1253200	PFL2560c	P. falciparum 3D7	Pf3D7_12_v3: 2,173,799 - 2,174,322 (-)	protein coding	Plasmodium exported protein, unknown function	OK	1	-1.894037	0.269053146	132	491	1.984049e-02	5.578277e-04	-4.683895

## Sheet: CMT vs AMT up
up-regulated genes in Cerebral-associated isolates versus Asymptomatic-associated parasites at late trophozoite stage
[Organism]	[Genomic Location]	[Gene Type]	[Product Description]			Name	ID	Description	qualStatus	expr	M	FC	CM_T	AM_T	BH	rawp	statTest	[Gene ID]	[Input ID]
P. falciparum 3D7	Pf3D7_13_v3: 2,114,157 - 2,116,211 (-)	protein coding	conserved Plasmodium protein, unknown function			MAL13P1.268	MAL13P1.268_1550	Unknown	OK	1	2.487711	5.608872	1013	181	0.012376076	1.724491e-04	5.164523	PF3D7_1352900	MAL13P1.268
P. falciparum 3D7	Pf3D7_13_v3: 2,681,321 - 2,682,592 (+)	protein coding	U1 small nuclear ribonucleoprotein, putative			MAL13P1.338	MAL13P1.338_1015	Unknown	OK	1	2.056996	4.161189	1486	357	0.045986834	1.867869e-03	3.872461	PF3D7_1367100	MAL13P1.338
P. falciparum 3D7	Pf3D7_13_v3: 323,472 - 325,032 (+)	protein coding	U1 small nuclear ribonucleoprotein a, putative			MAL13P1.35	MAL13P1.35_1295	Unknown	OK	1	2.506713	5.683236	1941	342	0.009800629	1.036654e-04	5.456217	PF3D7_1306900	MAL13P1.35
P. falciparum 3D7	Pf3D7_07_v3: 891,683 - 899,051 (+)	protein coding	phosphoinositide-binding protein, putative			MAL7P1.109	MAL7P1.109_6088	Unknown	OK	1	1.906694	3.749490	1862	497	0.035435188	1.171782e-03	4.117755	PF3D7_0720700	MAL7P1.109
P. falciparum 3D7	Pf3D7_07_v3: 1,325,375 - 1,331,813 (+)	protein coding	Plasmodium exported protein, unknown function			MAL7P1.171	MAL7P1.171_6229	Unknown	OK	1	2.158716	4.465171	21348	4781	0.026458617	6.148876e-04	4.462193	PF3D7_0730900	MAL7P1.171
P. falciparum 3D7	Pf3D7_07_v3: 1,387,753 - 1,389,037 (+)	protein coding	erythrocyte membrane protein 1 (PfEMP1), pseudogene (VAR)			MAL7P1.183	MAL7P1.183_118	Unknown	OK	1	1.986855	3.963719	343	86	0.022455340	4.341115e-04	4.651161	PF3D7_0732100	MAL7P1.183
P. falciparum 3D7	Pf3D7_07_v3: 403,222 - 406,317 (+)	protein coding	chloroquine resistance transporter (CRT)			MAL7P1.27	MAL7P1.27_1007	Unknown	OK	1	2.049150	4.138620	2527	611	0.022455340	4.382322e-04	4.646002	PF3D7_0709000	MAL7P1.27
P. falciparum 3D7	Pf3D7_07_v3: 88,685 - 90,886 (+)	protein coding	Plasmodium exported protein (PHISTb), unknown function, pseudogene			MAL7P1.7	MAL7P1.7_1569	Unknown	OK	1	3.243936	9.473756	2630	278	0.002395917	5.862266e-06	7.250507	PF3D7_0702100	MAL7P1.7
P. falciparum 3D7	Pf3D7_08_v3: 128,849 - 142,837 (+)	protein coding	conserved Plasmodium protein, unknown function			MAL8P1.154	MAL8P1.154_13648	Unknown	OK	1	1.757963	3.382202	552	163	0.040063047	1.460939e-03	4.001384	PF3D7_0801900	MAL8P1.154
P. falciparum 3D7	Pf3D7_08_v3: 1,167,579 - 1,171,448 (-)	protein coding	ATP-dependent RNA helicase DBP10, putative (DBP10)			MAL8P1.19	MAL8P1.19_2725	Unknown	OK	1	2.148288	4.433014	1452	328	0.017218731	2.644727e-04	4.924362	PF3D7_0827000	MAL8P1.19
P. falciparum 3D7	Pf3D7_08_v3: 1,303,323 - 1,304,813 (+)	protein coding	Plasmodium exported protein (PHISTc), unknown function			MAL8P1.4	MAL8P1.4_1010	Unknown	OK	1	2.835547	7.138136	2892	405	0.003740659	2.066050e-05	6.429580	PF3D7_0830600	MAL8P1.4
P. falciparum 3D7	Pf3D7_07_v3: 79,890 - 82,943 (-)	protein coding	Plasmodium exported protein, unknown function			PF07_0004	PF07_0004_2438	Unknown	OK	1	3.893089	14.857186	2653	179	0.001296302	4.792454e-07	9.077657	PF3D7_0701900	PF07_0004
P. falciparum 3D7	Pf3D7_07_v3: 96,761 - 98,730 (+)	protein coding	sporozoite threonine and asparagine-rich protein (STARP)			PF07_0006	PF07_0006_1118	Unknown	OK	1	2.174537	4.514407	616	136	0.015962745	2.394123e-04	4.979890	PF3D7_0702300	PF07_0006
P. falciparum 3D7	Pf3D7_07_v3: 1,093,566 - 1,096,122 (-)	protein coding	Plasmodium exported protein, unknown function			PF07_0107	PF07_0107_2355	Unknown	OK	1	1.835439	3.568800	1620	454	0.030036557	7.707248e-04	4.340762	PF3D7_0726100	PF07_0107
P. falciparum 3D7	Pf3D7_08_v3: 1,296,134 - 1,298,328 (-)	protein coding	tryptophan/threonine-rich antigen (TryThrA)			PF08_0003	PF08_0003_1648	Unknown	OK	1	3.064502	8.365791	12020	1437	0.005947266	4.836049e-05	5.906469	PF3D7_0830500	PF08_0003
P. falciparum 3D7	Pf3D7_08_v3: 1,098,484 - 1,100,376 (+)	protein coding	conserved protein, unknown function			PF08_0026	PF08_0026_1573	Unknown	OK	1	2.233186	4.701713	1154	245	0.011346229	1.394188e-04	5.285577	PF3D7_0825500	PF08_0026
P. falciparum 3D7	Pf3D7_08_v3: 899,004 - 899,657 (-)	protein coding	U6 snRNA-associated Sm-like protein LSm3, putative (LSM3)			PF08_0049	PF08_0049_50	Unknown	OK	1	2.361776	5.140026	2210	430	0.009175559	8.803043e-05	5.551370	PF3D7_0819900	PF08_0049
P. falciparum 3D7	Pf3D7_08_v3: 626,069 - 628,945 (-)	protein coding	RNA binding protein, putative			PF08_0086	PF08_0086_2757	Unknown	OK	1	2.475118	5.560128	1375	247	0.007237330	6.538968e-05	5.726325	PF3D7_0812500	PF08_0086
P. falciparum 3D7	Pf3D7_10_v3: 372,519 - 374,072 (+)	protein coding	conserved Plasmodium membrane protein, unknown function			PF10_0088	PF10_0088_1113	Unknown	OK	1	2.037538	4.105444	387	94	0.026613613	6.351705e-04	4.444692	PF3D7_1009100	PF10_0088
P. falciparum 3D7	Pf3D7_10_v3: 715,878 - 717,437 (+)	protein coding	26s proteasome regulatory subunit p55, putative			PF10_0174	PF10_0174_1278	Unknown	OK	1	1.702413	3.254447	1576	484	0.040036426	1.417987e-03	4.017091	PF3D7_1017900	PF10_0174
P. falciparum 3D7	Pf3D7_10_v3: 948,477 - 951,152 (+)	protein coding	kelch protein, putative			PF10_0219	PF10_0219_2311	Unknown	OK	1	2.457258	5.491718	1724	314	0.011247986	1.361791e-04	5.299033	PF3D7_1022600	PF10_0219
P. falciparum 3D7	Pf3D7_10_v3: 1,045,608 - 1,049,760 (-)	protein coding	formin 2, putative			PF10_0244	PF10_0244_2491	Unknown	OK	1	1.655350	3.149996	1177	374	0.047172395	1.969068e-03	3.844869	PF3D7_1025000	PF10_0244
P. falciparum 3D7	Pf3D7_10_v3: 1,344,150 - 1,346,897 (-)	protein coding	myb2 transcription factor, putative (Myb2)			PF10_0327	PF10_0327_2693	Unknown	OK	1	2.918215	7.559102	1796	238	0.003042404	1.264461e-05	6.742642	PF3D7_1033600	PF10_0327
P. falciparum 3D7	Pf3D7_10_v3: 1,557,816 - 1,560,696 (+)	protein coding	RESA-like protein with PHIST and DnaJ domains			PF10_0378	PF10_0378_2341	Unknown	OK	1	1.890331	3.707202	763	206	0.032427186	9.295337e-04	4.240698	PF3D7_1038800	PF10_0378
P. falciparum 3D7	Pf3D7_10_v3: 1,568,709 - 1,571,815 (+)	protein coding	serine/threonine protein kinase, FIKK family (FIKK10.2)			PF10_0380	PF10_0380_2211	Unknown	OK	1	1.810828	3.508437	1047	298	0.032427186	9.902773e-04	4.207014	PF3D7_1039000	PF10_0380
P. falciparum 3D7	Pf3D7_11_v3: 96,964 - 99,609 (+)	protein coding	hypothetical protein			PF11_0033	PF11_0033_1513	Unknown	OK	1	2.075955	4.216235	526	125	0.022455340	4.296127e-04	4.656851	PF3D7_1102000	PF11_0033
P. falciparum 3D7	Pf3D7_11_v3: 618,312 - 619,778 (+)	protein coding	peptidyl-prolyl cis-trans isomerase (CYP19C)			PF11_0170	PF11_0170_430	Unknown	OK	1	1.809257	3.504618	1603	457	0.035043542	1.138395e-03	4.133057	PF3D7_1116300	PF11_0170
P. falciparum 3D7	Pf3D7_11_v3: 976,880 - 977,936 (-)	protein coding	nuclear preribosomal assembly protein, putative			PF11_0259	PF11_0259_687	Unknown	OK	1	2.081370	4.232089	3110	735	0.026458617	6.171353e-04	4.460224	PF3D7_1124800	PF11_0259
P. falciparum 3D7	Pf3D7_11_v3: 1,941,348 - 1,942,588 (+)	protein coding	Plasmodium exported protein (hyp11), unknown function			PF11_0504	PF11_0504_819	Unknown	OK	1	2.049867	4.140678	996	240	0.026613613	6.422116e-04	4.438751	PF3D7_1148800	PF11_0504
P. falciparum 3D7	Pf3D7_11_v3: 1,976,407 - 1,979,804 (+)	protein coding	ring-infected erythrocyte surface antigen			PF11_0509	PF11_0509_2811	Unknown	OK	1	2.628435	6.183550	2756	446	0.004158365	2.780258e-05	6.244292	PF3D7_1149200	PF11_0509
P. falciparum 3D7	Pf3D7_11_v3: 2,001,068 - 2,003,313 (+)	protein coding	DnaJ protein, putative			PF11_0513	PF11_0513_1557	Unknown	OK	1	1.926916	3.802415	949	249	0.024453512	5.081594e-04	4.565389	PF3D7_1149600	PF11_0513
P. falciparum 3D7	Pf3D7_11_v3: 2,025,817 - 2,035,886 (+)	protein coding	erythrocyte membrane protein 1, PfEMP1 (VAR)			PF11_0521	PF11_0521_8597	Unknown	OK	1	2.692319	6.463516	1413	219	0.004812675	3.652554e-05	6.076547	PF3D7_1150400	PF11_0521
P. falciparum 3D7	Pf3D7_13_v3: 33,959 - 44,742 (-)	protein coding	erythrocyte membrane protein 1, PfEMP1 (VAR)			PF13_0003	PF13_0003_9729	Unknown	OK	1	2.784448	6.889733	1877	272	0.012376076	1.744369e-04	5.158030	PF3D7_1300300	PF13_0003
P. falciparum 3D7	Pf3D7_13_v3: 73,099 - 74,413 (-)	protein coding	glycophorin binding protein (GBPH2)			PF13_0010	PF13_0010_1075	Unknown	OK	1	3.879183	14.714672	7808	531	0.001487348	3.061157e-06	7.697942	PF3D7_1301200	PF13_0010
P. falciparum 3D7	Pf3D7_13_v3: 458,961 - 462,368 (+)	protein coding	conserved Plasmodium protein, unknown function			PF13_0056	PF13_0056_3108	Unknown	OK	1	1.737988	3.335697	1353	406	0.040063047	1.430721e-03	4.012384	PF3D7_1310400	PF13_0056
P. falciparum 3D7	Pf3D7_13_v3: 102,842 - 109,471 (+)	protein coding	surface-associated interspersed protein 13.1 (SURFIN 13.1), pseudogene (SURF13.1)			PF13_0075	PF13_0075_4894	Unknown	OK	1	2.041696	4.117293	368	89	0.020204454	3.582300e-04	4.756464	PF3D7_1301800	PF13_0075
P. falciparum 3D7	Pf3D7_13_v3: 779,934 - 781,679 (+)	protein coding	conserved Plasmodium protein, unknown function			PF13_0103	PF13_0103_1688	Unknown	OK	1	1.807366	3.500028	566	162	0.043193141	1.685891e-03	3.926155	PF3D7_1318900	PF13_0103
P. falciparum 3D7	Pf3D7_13_v3: 1,252,059 - 1,257,973 (+)	protein coding	conserved Plasmodium protein, unknown function			PF13_0162	PF13_0162_5430	Unknown	OK	1	1.923102	3.792377	2590	683	0.033097144	1.045290e-03	4.178295	PF3D7_1329500	PF13_0162
P. falciparum 3D7	Pf3D7_13_v3: 2,608,698 - 2,609,744 (+)	protein coding	conserved Plasmodium protein, unknown function			PF13_0342	PF13_0342_105	Unknown	OK	1	2.278678	4.852333	1355	279	0.011869778	1.539190e-04	5.229103	PF3D7_1365000	PF13_0342
P. falciparum 3D7	Pf3D7_14_v3: 34,693 - 35,773 (-)	protein coding	glycophorin binding protein (GBPH)			PF14_0010	PF14_0010_632	Unknown	OK	1	2.029959	4.083931	5561	1362	0.041970063	1.600232e-03	3.953517	PF3D7_1401000	PF14_0010
P. falciparum 3D7	Pf3D7_14_v3: 41,289 - 43,093 (-)	protein coding	DnaJ protein, putative			PF14_0013	PF14_0013_1413	Unknown	OK	1	2.376643	5.193268	2279	439	0.011749716	1.486231e-04	5.249059	PF3D7_1401100	PF14_0013
P. falciparum 3D7	Pf3D7_14_v3: 400,418 - 402,994 (+)	protein coding	cytidine triphosphate synthetase			PF14_0100	PF14_0100_2154	Unknown	OK	1	1.956523	3.881254	764	197	0.029506431	7.411265e-04	4.361750	PF3D7_1410200	PF14_0100
P. falciparum 3D7	Pf3D7_14_v3: 1,056,162 - 1,060,124 (+)	protein coding	lipase, putative			PF14_0250	PF14_0250_3395	Unknown	OK	1	2.006149	4.017084	1118	278	0.024709589	5.224109e-04	4.550375	PF3D7_1427100	PF14_0250
P. falciparum 3D7	Pf3D7_14_v3: 1,332,363 - 1,337,301 (-)	protein coding	DNA topoisomerase II, putative			PF14_0316	PF14_0316_3714	Unknown	OK	1	1.934885	3.823476	2224	582	0.040063047	1.462366e-03	4.000870	PF3D7_1433500	PF14_0316
P. falciparum 3D7	Pf3D7_14_v3: 2,055,791 - 2,056,437 (+)	protein coding	conserved Plasmodium protein, unknown function			PF14_0477a	PF14_0477a_145	Unknown	OK	1	1.873528	3.664277	897	245	0.030841995	8.295661e-04	4.301400	PF3D7_1450200	PF14_0477a
P. falciparum 3D7	Pf3D7_14_v3: 2,309,181 - 2,312,472 (-)	protein coding	conserved Plasmodium protein, unknown function			PF14_0537	PF14_0537_2781	Unknown	OK	1	2.103975	4.298921	388	90	0.016575165	2.515927e-04	4.952182	PF3D7_1456400	PF14_0537
P. falciparum 3D7	Pf3D7_14_v3: 2,372,233 - 2,373,744 (-)	protein coding	conserved Plasmodium protein, unknown function			PF14_0551	PF14_0551_858	Unknown	OK	1	1.845233	3.593111	949	264	0.043709735	1.724857e-03	3.914175	PF3D7_1457800	PF14_0551
P. falciparum 3D7	Pf3D7_14_v3: 2,577,974 - 2,579,379 (+)	protein coding	conserved Plasmodium protein, unknown function			PF14_0604	PF14_0604_642	Unknown	OK	1	2.147877	4.431751	717	162	0.025569691	5.590771e-04	4.513615	PF3D7_1463500	PF14_0604
P. falciparum 3D7	Pf3D7_14_v3: 2,945,662 - 2,952,551 (+)	protein coding	histone deacetylase, putative			PF14_0690	PF14_0690_5610	Unknown	OK	1	3.180601	9.066845	3516	388	0.009065210	8.354277e-05	5.581979	PF3D7_1472200	PF14_0690
P. falciparum 3D7	Pf3D7_14_v3: 3,151,970 - 3,154,923 (+)	protein coding	Plasmodium exported protein, unknown function			PF14_0736	PF14_0736_2779	Unknown	OK	1	1.729693	3.316572	238	72	0.039858602	1.404486e-03	4.022129	PF3D7_1476600	PF14_0736
P. falciparum 3D7	Pf3D7_14_v3: 3,260,745 - 3,261,727 (+)	protein coding	Plasmodium exported protein (PHISTa), unknown function			PF14_0763	PF14_0763_409	Unknown	OK	1	2.061712	4.174815	600	144	0.020981727	3.829336e-04	4.719828	PF3D7_1479200	PF14_0763
P. falciparum 3D7	Pf3D7_01_v3: 98,819 - 102,282 (+)	protein coding	ring-infected erythrocyte surface antigen (RESA)			PFA0110w	PFA0110w_2385	Unknown	SatG	1	2.883535	7.379562	19784	2681	0.015301198	2.239604e-04	5.017230	PF3D7_0102200	PFA0110w
P. falciparum 3D7	Pf3D7_01_v3: 190,269 - 201,230 (+)	protein coding	ubiquitin carboxyl-terminal hydrolase 1, putative (UBP1)			PFA0215w	PFA0215w_6231	Unknown	OK	1	1.777571	3.428484	1121	327	0.032753609	1.018002e-03	4.192341	PF3D7_0104300	PFA0215w
P. falciparum 3D7	Pf3D7_01_v3: 504,938 - 506,874 (-)	protein coding	Plasmodium exported protein (hyp1), unknown function			PFA0635c	PFA0635c_1296	Unknown	OK	1	1.819098	3.528606	916	260	0.036534450	1.227938e-03	4.093001	PF3D7_0113300	PFA0635c
P. falciparum 3D7	Pf3D7_01_v3: 512,086 - 517,855 (+)	protein coding	surface-associated interspersed protein 1.2 (SURFIN 1.2), pseudogene (SURF1.2)			PFA0650w	PFA0650w_5306	Unknown	OK	1	2.566729	5.924645	631	106	0.005293762	4.113331e-05	6.004256	PF3D7_0113600	PFA0650w
P. falciparum 3D7	Pf3D7_02_v3: 35,927 - 37,249 (-)	protein coding	erythrocyte membrane protein 1 (PfEMP1), exon2			PFB0020c	PFB0020c_999	Unknown	OK	1	2.892313	7.424597	656	88	0.003978520	2.444338e-05	6.324291	PF3D7_0200300	PFB0020c
P. falciparum 3D7	Pf3D7_02_v3: 51,842 - 53,124 (-)	protein coding	erythrocyte membrane protein 1 (PfEMP1), truncated			PFB0045c	PFB0045c_1011	Unknown	OK	1	1.983536	3.954610	380	96	0.022455340	4.346713e-04	4.650457	PF3D7_0200800	PFB0045c
P. falciparum 3D7	Pf3D7_02_v3: 81,291 - 84,165 (-)	protein coding	DnaJ protein, putative			PFB0085c	PFB0085c_2408	Unknown	OK	1	1.979263	3.942917	846	215	0.026458617	6.030860e-04	4.472653	PF3D7_0201700	PFB0085c
P. falciparum 3D7	Pf3D7_02_v3: 112,547 - 113,682 (-)	protein coding	Plasmodium exported protein, unknown function			PFB0106c	PFB0106c_819	Unknown	OK	1	1.863241	3.638241	2275	625	0.047025847	1.948138e-03	3.850455	PF3D7_0202200	PFB0106c
P. falciparum 3D7	Pf3D7_02_v3: 231,141 - 232,529 (+)	protein coding	conserved Plasmodium protein, unknown function			PFB0255w	PFB0255w_72	Unknown	OK	1	2.080471	4.229452	1623	384	0.017554989	2.771910e-04	4.898242	PF3D7_0205700.1	PFB0255w
P. falciparum 3D7	Pf3D7_02_v3: 252,394 - 262,443 (+)	protein coding	conserved Plasmodium protein, unknown function, pseudogene			PFB0279w	PFB0279w_809	Unknown	OK	1	2.097983	4.281104	801	187	0.033097144	1.036787e-03	4.182631	PF3D7_0206300	PFB0279w
P. falciparum 3D7	Pf3D7_02_v3: 568,529 - 573,315 (-)	protein coding	protein transport protein sec31 (SEC31)			PFB0640c	PFB0640c_4125	Unknown	OK	1	1.697914	3.244314	2026	624	0.041781148	1.585479e-03	3.958381	PF3D7_0214100	PFB0640c
P. falciparum 3D7	Pf3D7_02_v3: 783,723 - 784,828 (-)	protein coding	Plasmodium exported protein (PHISTc), unknown function (GEXP20)			PFB0900c	PFB0900c_769	Unknown	OK	1	2.205210	4.611418	867	188	0.024453512	5.011062e-04	4.572981	PF3D7_0219700	PFB0900c
P. falciparum 3D7	Pf3D7_02_v3: 845,600 - 846,375 (-)	protein coding	Plasmodium exported protein, unknown function, pseudogene			PFB0946c	PFB0946c_211	Unknown	OK	1	2.435032	5.407763	700	129	0.012376076	1.686139e-04	5.177275	PF3D7_0220900	PFB0946c
P. falciparum 3D7	Pf3D7_03_v3: 104,325 - 105,281 (+)	protein coding	Plasmodium exported protein, unknown function			PFC0090w	PFC0090w_714	Unknown	OK	1	2.377316	5.195692	1443	278	0.012376076	1.714555e-04	5.167798	PF3D7_0301800	PFC0090w
P. falciparum 3D7	Pf3D7_03_v3: 748,465 - 755,838 (+)	protein coding	DNA-directed RNA polymerase II, putative			PFC0805w	PFC0805w_6842	Unknown	OK	1	2.338089	5.056323	8542	1689	0.015401020	2.282045e-04	5.006713	PF3D7_0318200	PFC0805w
P. falciparum 3D7	Pf3D7_03_v3: 1,027,571 - 1,028,929 (+)	protein coding	rifin (RIF)			PFC1115w	PFC1115w_598	Unknown	OK	1	1.682928	3.210790	249	78	0.045986834	1.869721e-03	3.871943	PF3D7_0324800	PFC1115w
P. falciparum 3D7	Pf3D7_04_v3: 45,555 - 56,860 (-)	protein coding	erythrocyte membrane protein 1, PfEMP1 (VAR)			PFD0020c	PFD0020c_10032	Unknown	OK	1	1.881407	3.684342	341	93	0.035431312	1.165251e-03	4.120713	PF3D7_0400400	PFD0020c
P. falciparum 3D7	Pf3D7_04_v3: 66,601 - 67,573 (-)	protein coding	stevor			PFD0035c	PFD0035c_351	Unknown	OK	1	1.844931	3.592359	580	161	0.032427186	9.469064e-04	4.230838	PF3D7_0400800	PFD0035c
P. falciparum 3D7	Pf3D7_04_v3: 108,380 - 111,295 (-)	protein coding	acyl-CoA synthetase (ACS6)			PFD0085c	PFD0085c_2377	Unknown	OK	1	3.531786	11.565739	2473	214	0.001487348	1.696173e-06	8.120033	PF3D7_0401900	PFD0085c
P. falciparum 3D7	Pf3D7_04_v3: 681,810 - 685,968 (+)	protein coding	cdc2-related protein kinase 3 (CRK3)			PFD0740w	PFD0740w_3329	Unknown	OK	1	1.710964	3.273796	1151	352	0.045037665	1.790438e-03	3.894624	PF3D7_0415300	PFD0740w
P. falciparum 3D7	Pf3D7_04_v3: 1,085,979 - 1,091,277 (-)	protein coding	reticulocyte binding protein homologue 4 (RH4)			PFD1150c	PFD1150c_4704	Unknown	OK	1	2.021722	4.060682	465	114	0.026458617	6.062133e-04	4.469861	PF3D7_0424200	PFD1150c
P. falciparum 3D7	Pf3D7_04_v3: 1,156,423 - 1,167,821 (+)	protein coding	erythrocyte membrane protein 1, PfEMP1 (VAR)			PFD1235w	PFD1235w_10575	Unknown	OK	1	1.713446	3.279432	468	143	0.048666881	2.049039e-03	3.824070	PF3D7_0425800	PFD1235w
P. falciparum 3D7	Pf3D7_05_v3: 74,509 - 79,842 (+)	protein coding	interspersed repeat antigen (FIRA)			PFE0070w	PFE0070w_4043	Unknown	SatG	1	1.926312	3.800822	9065	2385	0.040513288	1.515405e-03	3.982132	PF3D7_0501400	PFE0070w
P. falciparum 3D7	Pf3D7_05_v3: 109,898 - 111,691 (-)	protein coding	ring-stage membrane protein 1,merozoite surface protein 8 (MSP8)			PFE0120c	PFE0120c_1672	Unknown	OK	1	1.826171	3.545947	1739	490	0.032427186	9.483916e-04	4.230004	PF3D7_0502400	PFE0120c
P. falciparum 3D7	Pf3D7_05_v3: 1,140,627 - 1,141,154 (+)	protein coding	conserved Plasmodium protein, unknown function			PFE1365w	PFE1365w_48	Unknown	OK	1	2.083409	4.238076	3118	736	0.022455340	4.274029e-04	4.659669	PF3D7_0527400	PFE1365w
P. falciparum 3D7	Pf3D7_06_v3: 18,586 - 22,721 (-)	protein coding	erythrocyte membrane protein 1, PfEMP1 (VAR)			PFF0020c	PFF0020c_3058	Unknown	OK	1	1.810148	3.506782	438	125	0.040136627	1.485703e-03	3.992541	PF3D7_0600400	PFF0020c
P. falciparum 3D7	Pf3D7_06_v3: 247,640 - 249,166 (+)	protein coding	long chain polyunsaturated fatty acid elongation enzyme, putative			PFF0290w	PFF0290w_547	Unknown	OK	1	2.298705	4.920158	3021	614	0.012376076	1.633132e-04	5.195406	PF3D7_0605900	PFF0290w
P. falciparum 3D7	Pf3D7_06_v3: 710,059 - 714,576 (+)	protein coding	alpha adaptin-like protein, putative			PFF0830w	PFF0830w_3570	Unknown	OK	1	2.999129	7.995174	2591	324	0.004721547	3.332427e-05	6.132665	PF3D7_0617100	PFF0830w
P. falciparum 3D7	Pf3D7_06_v3: 1,374,797 - 1,382,627 (-)	protein coding	erythrocyte membrane protein 1, PfEMP1 (VAR)			PFF1595c	PFF1595c_5825	Unknown	OK	1	2.123963	4.358896	2055	471	0.029626070	7.548384e-04	4.351921	PF3D7_0632800	PFF1595c
P. falciparum 3D7	Pf3D7_09_v3: 52,648 - 54,020 (-)	protein coding	erythrocyte membrane protein 1 (PfEMP1), exon2, pseudogene (VAR)			PFI0040c	PFI0040c_973	Unknown	OK	1	2.362256	5.141737	551	107	0.010086971	1.118293e-04	5.412343	PF3D7_0900800	PFI0040c
P. falciparum 3D7	Pf3D7_09_v3: 399,202 - 400,725 (-)	protein coding	ribosomal RNA methyltransferase, putative			PFI0415c	PFI0415c_1399	Unknown	OK	1	1.865320	3.643486	893	245	0.029506431	7.362378e-04	4.365299	PF3D7_0908600	PFI0415c
P. falciparum 3D7	Pf3D7_09_v3: 833,754 - 839,312 (+)	protein coding	conserved Plasmodium protein, unknown function			PFI1000w	PFI1000w_4996	Unknown	OK	1	1.857194	3.623023	1096	302	0.047750844	2.001842e-03	3.836242	PF3D7_0920400	PFI1000w
P. falciparum 3D7	Pf3D7_09_v3: 1,320,345 - 1,323,293 (+)	protein coding	conserved Plasmodium protein, unknown function			PFI1615w	PFI1615w_2973	Unknown	OK	1	3.069113	8.392570	2077	247	0.003740659	2.092305e-05	6.421640	PF3D7_0933300	PFI1615w
P. falciparum 3D7	Pf3D7_09_v3: 1,405,192 - 1,407,022 (+)	protein coding	gametocytogenesis-implicated protein (GIG)			PFI1720w	PFI1720w_1255	Unknown	OK	1	3.050292	8.283795	5846	706	0.002603384	8.146376e-06	7.030370	PF3D7_0935600	PFI1720w
P. falciparum 3D7	Pf3D7_09_v3: 1,454,422 - 1,455,720 (+)	protein coding	lysophospholipase, putative			PFI1775w	PFI1775w_1212	Unknown	OK	1	1.886596	3.697619	438	118	0.045986834	1.853457e-03	3.876514	PF3D7_0936700	PFI1775w
P. falciparum 3D7	Pf3D7_09_v3: 1,486,070 - 1,490,187 (+)	protein coding	erythrocyte membrane protein 1, PfEMP1 (VAR)			PFI1820w	PFI1820w_2802	Unknown	OK	1	1.894419	3.717723	427	115	0.029626070	7.547316e-04	4.351997	PF3D7_0937600	PFI1820w
P. falciparum 3D7	Pf3D7_12_v3: 61,556 - 64,336 (-)	protein coding	acyl-CoA synthetase (ACS7)			PFL0035c	PFL0035c_2246	Unknown	OK	1	3.101448	8.582799	13778	1605	0.002603384	9.140519e-06	6.954318	PF3D7_1200700	PFL0035c
P. falciparum 3D7	Pf3D7_12_v3: 93,581 - 97,146 (-)	protein coding	Plasmodium exported protein, unknown function			PFL0070c	PFL0070c_2974	Unknown	OK	1	2.019228	4.053668	886	218	0.030841995	8.302496e-04	4.300959	PF3D7_1201400	PFL0070c
P. falciparum 3D7	Pf3D7_12_v3: 415,404 - 419,732 (+)	protein coding	conserved Plasmodium protein, unknown function			PFL0445w	PFL0445w_3240	Unknown	OK	1	2.396032	5.263536	4968	944	0.009800629	1.018520e-04	5.466454	PF3D7_1208900	PFL0445w
P. falciparum 3D7	Pf3D7_12_v3: 472,260 - 475,457 (-)	protein coding	conserved Plasmodium protein, unknown function			PFL0530c	PFL0530c_3034	Unknown	OK	1	1.944970	3.850298	827	215	0.022892802	4.509063e-04	4.630444	PF3D7_1210600	PFL0530c
P. falciparum 3D7	Pf3D7_12_v3: 802,544 - 804,400 (+)	protein coding	pre-mRNA splicing factor, putative			PFL0970w	PFL0970w_1477	Unknown	OK	1	1.687749	3.221536	854	265	0.042922603	1.667575e-03	3.931884	PF3D7_1220100	PFL0970w
P. falciparum 3D7	Pf3D7_12_v3: 907,203 - 914,501 (+)	protein coding	transcription factor with AP2 domain(s) (ApiAP2)			PFL1085w	PFL1085w_6876	Unknown	OK	1	1.764814	3.398301	354	104	0.032613852	1.001871e-03	4.200828	PF3D7_1222600	PFL1085w
P. falciparum 3D7	Pf3D7_12_v3: 1,577,181 - 1,580,747 (+)	protein coding	conserved Plasmodium protein, unknown function			PFL1835w	PFL1835w_3170	Unknown	OK	1	2.121619	4.351819	6269	1441	0.017673234	2.858479e-04	4.881166	PF3D7_1237900	PFL1835w
P. falciparum 3D7	Pf3D7_12_v3: 2,162,707 - 2,163,145 (-)	protein coding	Plasmodium exported protein, unknown function			PFL2545c	PFL2545c_52	Unknown	OK	1	2.876099	7.341620	3364	458	0.004094441	2.663532e-05	6.270877	PF3D7_1252900	PFL2545c
P. falciparum 3D7	Pf3D7_12_v3: 2,175,329 - 2,176,087 (+)	protein coding	Plasmodium exported protein (PHISTa), unknown function, pseudogene			PFL2565w	PFL2565w_368	Unknown	OK	1	2.885641	7.390341	2701	365	0.004721547	3.412755e-05	6.118067	PF3D7_1253300	PFL2565w

## Sheet: CMT vs AMT down
	down -regulated genes in Cerebral malaria-associated isolates versus Asymptomatic malaria-associated parasites at late trophozoite stage
	[Gene ID]	[Input ID]	[Organism]	[Genomic Location]	[Gene Type]	[Product Description]	qualStatus	expr	M	FC	CM_T	AM_T	BH	rawp	statTest
	PF3D7_1323700	MAL13P1.130	P. falciparum 3D7	Pf3D7_13_v3: 982,611 - 983,801 (+)	protein coding	glideosome associated protein with multiple membrane spans 1 (GAPM1)	OK	1	-2.006683	0.24884458	158	635	0.039436841	1.382499e-03	-4.030441
	PF3D7_1326000	MAL13P1.141	P. falciparum 3D7	Pf3D7_13_v3: 1,085,786 - 1,086,861 (-)	protein coding	conserved Plasmodium protein, unknown function	OK	1	-2.596880	0.16529561	309	1870	0.009175559	8.867583e-05	-5.547103
	PF3D7_1330200	MAL13P1.161	P. falciparum 3D7	Pf3D7_13_v3: 1,275,104 - 1,275,899 (+)	protein coding	conserved Plasmodium protein, unknown function	OK	1	-2.098427	0.23351265	537	2301	0.046338899	1.902714e-03	-3.862792
	PF3D7_1331600	MAL13P1.168	P. falciparum 3D7	Pf3D7_13_v3: 1,316,496 - 1,317,806 (-)	protein coding	protein tyrosine phosphatase, putative	OK	1	-2.194790	0.21842508	249	1138	0.014126738	2.016647e-04	-5.076130
	PF3D7_1304200.1	MAL13P1.23	P. falciparum 3D7	Pf3D7_13_v3: 226,669 - 228,873 (-)	protein coding	CorA-like Mg2 transporter protein, putative	OK	1	-2.078751	0.23671926	239	1011	0.032753609	1.013217e-03	-4.194844
	PF3D7_1358700	MAL13P1.288	P. falciparum 3D7	Pf3D7_13_v3: 2,326,394 - 2,326,855 (-)	protein coding	HVA22-like protein, putative	OK	1	-2.014485	0.24750249	125	504	0.032427186	9.775825e-04	-4.213875
	PF3D7_1361800	MAL13P1.308	P. falciparum 3D7	Pf3D7_13_v3: 2,473,530 - 2,481,626 (+)	protein coding	conserved Plasmodium protein, unknown function	OK	1	-2.187098	0.21959265	590	2688	0.032427186	9.539334e-04	-4.226903
	PF3D7_1372200	MAL13P1.480	P. falciparum 3D7	Pf3D7_13_v3: 2,840,727 - 2,841,703 (-)	protein coding	histidine-rich protein III (HRPIII)	OK	1	-2.115730	0.23072873	326	1411	0.038643037	1.335758e-03	-4.048570
	PF3D7_1365200	MAL13P1.580	P. falciparum 3D7	Pf3D7_13_v3: 2,611,483 - 2,611,638 (+)	protein coding	conserved Plasmodium protein, unknown function	OK	1	-3.017612	0.12348328	342	2769	0.002603384	9.879121e-06	-6.903276
	PF3D7_1318000	MAL13P1.94	P. falciparum 3D7	Pf3D7_13_v3: 745,947 - 746,525 (-)	protein coding	conserved Plasmodium membrane protein, unknown function	SatG	1	-2.726831	0.15105742	1949	12904	0.006447581	5.359391e-05	-5.844808
	PF3D7_0725400	MAL7P1.141	P. falciparum 3D7	Pf3D7_07_v3: 1,079,015 - 1,080,055 (+)	protein coding	conserved Plasmodium protein, unknown function	OK	1	-1.807153	0.28575431	154	540	0.035043542	1.139833e-03	-4.132388
	PF3D7_0810300	MAL8P1.109	P. falciparum 3D7	Pf3D7_08_v3: 525,058 - 527,604 (-)	protein coding	protein phosphatase, putative	OK	1	-2.117484	0.23044838	175	758	0.017673234	2.906152e-04	-4.871991
	PF3D7_0828600	MAL8P1.13	P. falciparum 3D7	Pf3D7_08_v3: 1,229,899 - 1,232,132 (-)	protein coding	folate transporter 1 (FT1)	OK	1	-2.147942	0.22563426	127	564	0.024169851	4.804271e-04	-4.595896
	PF3D7_0821800	MAL8P1.51	P. falciparum 3D7	Pf3D7_08_v3: 976,074 - 976,644 (+)	protein coding	secretory complex protein 61 beta subunit (Sec61-beta)	OK	1	-2.009742	0.24831745	920	3706	0.026613613	6.540389e-04	-4.428922
	PF3D7_0821000	MAL8P1.53	P. falciparum 3D7	Pf3D7_08_v3: 948,745 - 950,899 (+)	protein coding	conserved Plasmodium protein, unknown function	OK	1	-2.614268	0.16331535	178	1092	0.021896259	4.075379e-04	-4.685700
	PF3D7_0819600	MAL8P1.62	P. falciparum 3D7	Pf3D7_08_v3: 885,198 - 886,136 (-)	protein coding	conserved Plasmodium protein, unknown function	OK	1	-1.927126	0.26295246	130	496	0.035388329	1.157443e-03	-4.124272
	PF3D7_0702400	PF07_0007	P. falciparum 3D7	Pf3D7_07_v3: 101,694 - 102,285 (+)	protein coding	conserved Plasmodium protein, unknown function	SatG	1	-2.332086	0.19859671	2155	10850	0.030158149	7.852692e-04	-4.330751
	PF3D7_0730400	PF07_0127	P. falciparum 3D7	Pf3D7_07_v3: 1,304,347 - 1,305,096 (+)	protein coding	conserved Plasmodium protein, unknown function	OK	1	-2.299957	0.20306920	156	767	0.029474716	7.296776e-04	-4.370101
	PF3D7_0828800	PF08_0008	P. falciparum 3D7	Pf3D7_08_v3: 1,237,285 - 1,239,501 (-)	protein coding	GPI-anchored micronemal antigen (GAMA)	OK	1	-1.842819	0.27877659	163	585	0.038113327	1.301666e-03	-4.062209
	PF3D7_0817800	PF08_0057	P. falciparum 3D7	Pf3D7_08_v3: 815,150 - 815,451 (+)	protein coding	conserved Plasmodium protein, unknown function	OK	1	-1.849190	0.27754808	148	531	0.045932854	1.842626e-03	-3.879582
	PF3D7_0811600	PF08_0091	P. falciparum 3D7	Pf3D7_08_v3: 582,983 - 586,953 (-)	protein coding	conserved Plasmodium protein, unknown function	SatG	1	-3.494561	0.08872217	401	4518	0.001487348	2.874262e-06	-7.742258
	PF3D7_0808200	PF08_0108	P. falciparum 3D7	Pf3D7_08_v3: 416,344 - 418,065 (-)	protein coding	plasmepsin X	SatG	1	-2.602312	0.16467440	3053	18537	0.004721547	3.338673e-05	-6.131517
	PF3D7_1000800	PF10_0009	P. falciparum 3D7	Pf3D7_10_v3: 57,968 - 58,980 (+)	protein coding	stevor, pseudogene	SatG	1	-2.068174	0.23846119	2554	10709	0.043709735	1.729185e-03	-3.912862
	PF3D7_1003600	PF10_0039	P. falciparum 3D7	Pf3D7_10_v3: 164,945 - 165,790 (+)	protein coding	membrane skeletal protein IMC1-related (ALV5)	OK	1	-2.307900	0.20195417	150	743	0.030841995	8.304043e-04	-4.300860
	PF3D7_1008700	PF10_0084	P. falciparum 3D7	Pf3D7_10_v3: 360,625 - 362,480 (-)	protein coding	tubulin beta chain	OK	1	-3.090310	0.11741511	201	1711	0.002654084	1.055111e-05	-6.860226
	PF3D7_1008900	PF10_0086	P. falciparum 3D7	Pf3D7_10_v3: 369,199 - 370,225 (-)	protein coding	adenylate kinase (AK1)	OK	1	-2.420657	0.18677107	130	698	0.011247986	1.348950e-04	-5.304460
	PF3D7_1012200	PF10_0119	P. falciparum 3D7	Pf3D7_10_v3: 470,979 - 471,933 (+)	protein coding	conserved Plasmodium protein, unknown function	OK	1	-2.196576	0.21815472	244	1117	0.030363526	8.010616e-04	-4.320095
	PF3D7_1012400	PF10_0121	P. falciparum 3D7	Pf3D7_10_v3: 475,327 - 476,563 (-)	protein coding	hypoxanthine-guanine phosphoribosyltransferase (HGPRT)	OK	1	-1.936189	0.26130586	79	302	0.024453512	5.048368e-04	-4.568952
	PF3D7_1019900	PF10_0193	P. falciparum 3D7	Pf3D7_10_v3: 808,618 - 808,992 (-)	protein coding	autophagy-related protein 8 (ATG8)	OK	1	-1.926277	0.26310730	143	543	0.036146364	1.208362e-03	-4.101496
	PF3D7_1029900	PF10_0292	P. falciparum 3D7	Pf3D7_10_v3: 1,217,348 - 1,222,441 (+)	protein coding	conserved Plasmodium protein, unknown function	OK	1	-1.994449	0.25096374	291	1161	0.046338899	1.909156e-03	-3.861024
	PF3D7_1031200	PF10_0306	P. falciparum 3D7	Pf3D7_10_v3: 1,257,384 - 1,258,478 (+)	protein coding	MORN repeat-containing protein 1 (MORN1)	OK	1	-2.469825	0.18051307	477	2643	0.009800629	9.979254e-05	-5.478313
	PF3D7_1032500	PF10_0317	P. falciparum 3D7	Pf3D7_10_v3: 1,306,241 - 1,307,532 (-)	protein coding	DER1-like protein, putative (Der1-2)	OK	1	-2.010076	0.24826000	150	606	0.032427186	9.747348e-04	-4.215426
	PF3D7_1034700	PF10_0337	P. falciparum 3D7	Pf3D7_10_v3: 1,378,759 - 1,379,295 (+)	protein coding	ADP-ribosylation factor, putative	OK	1	-2.002976	0.24948477	109	439	0.046338899	1.905450e-03	-3.862040
	PF3D7_1035400	PF10_0345	P. falciparum 3D7	Pf3D7_10_v3: 1,404,195 - 1,405,259 (+)	protein coding	merozoite surface protein 3 (MSP3)	OK	1	-2.141956	0.22657240	154	679	0.026458617	6.047135e-04	-4.471198
	PF3D7_1037500	PF10_0368	P. falciparum 3D7	Pf3D7_10_v3: 1,487,959 - 1,490,088 (+)	protein coding	dynamin-like protein (DYN2)	OK	1	-1.941528	0.26034063	327	1257	0.026458617	5.840019e-04	-4.490023
	PF3D7_1100800	PF11_0014	P. falciparum 3D7	Pf3D7_11_v3: 59,550 - 60,328 (+)	protein coding	Pfmc-2TM Maurer's cleft two transmembrane protein (MC-2TM)	OK	1	-3.013785	0.12381133	373	3014	0.004795274	3.552696e-05	-6.093478
	PF3D7_1101700	PF11_0025	P. falciparum 3D7	Pf3D7_11_v3: 85,629 - 86,418 (+)	protein coding	Pfmc-2TM Maurer's cleft two transmembrane protein (MC-2TM)	OK	1	-3.539367	0.08600910	202	2351	0.003121294	1.466456e-05	-6.647250
	PF3D7_1108600	PF11_0098	P. falciparum 3D7	Pf3D7_11_v3: 369,675 - 370,706 (-)	protein coding	endoplasmic reticulum-resident calcium binding protein (ERC)	OK	1	-2.485571	0.17855363	232	1300	0.026458617	6.173163e-04	-4.460066
	PF3D7_1113300	PF11_0141	P. falciparum 3D7	Pf3D7_11_v3: 519,189 - 520,220 (+)	protein coding	UDP-galactose transporter, putative	OK	1	-2.182196	0.22034016	157	712	0.024453512	5.002564e-04	-4.573904
	PF3D7_1127100	PF11_0282	P. falciparum 3D7	Pf3D7_11_v3: 1,060,262 - 1,060,783 (-)	protein coding	deoxyuridine 5'-triphosphate nucleotidohydrolase (dUTPase)	OK	1	-1.840449	0.27923489	288	1033	0.032427186	9.744530e-04	-4.215580
	PF3D7_1129100	PF11_0302	P. falciparum 3D7	Pf3D7_11_v3: 1,125,952 - 1,127,310 (+)	protein coding	parasitophorous vacuolar protein 1 (PV1)	OK	1	-3.299696	0.10155293	394	3880	0.002603384	7.270421e-06	-7.106004
	PF3D7_1135900	PF11_0370	P. falciparum 3D7	Pf3D7_11_v3: 1,398,486 - 1,400,601 (-)	protein coding	3-oxo-5-alpha-steroid 4-dehydrogenase, putative	OK	1	-1.925945	0.26316774	122	464	0.040063047	1.437877e-03	-4.009758
	PF3D7_1136200	PF11_0373	P. falciparum 3D7	Pf3D7_11_v3: 1,417,466 - 1,420,071 (-)	protein coding	conserved Plasmodium protein, unknown function	OK	1	-3.088067	0.11759783	197	1675	0.003740659	2.062838e-05	-6.430559
	PF3D7_1140400	PF11_0415	P. falciparum 3D7	Pf3D7_11_v3: 1,608,006 - 1,608,609 (+)	protein coding	conserved Plasmodium protein, unknown function	OK	1	-2.294510	0.20383726	255	1252	0.017709979	2.944196e-04	-4.864780
	PF3D7_1328300	PF13_0154	P. falciparum 3D7	Pf3D7_13_v3: 1,196,229 - 1,197,509 (-)	protein coding	conserved Plasmodium protein, unknown function	OK	1	-1.879159	0.27184219	221	813	0.026613613	6.473242e-04	-4.434480
	PF3D7_1327400	PF13_0160	P. falciparum 3D7	Pf3D7_13_v3: 1,152,603 - 1,153,511 (-)	protein coding	conserved Plasmodium protein, unknown function	OK	1	-2.393078	0.19037579	202	1063	0.017554989	2.770176e-04	-4.898590
	PF3D7_1335100	PF13_0197	P. falciparum 3D7	Pf3D7_13_v3: 1,419,086 - 1,420,141 (-)	protein coding	merozoite surface protein 7 (MSP7)	OK	1	-1.728550	0.30175503	124	412	0.039134456	1.364827e-03	-4.037221
	PF3D7_1341500	PF13_0225	P. falciparum 3D7	Pf3D7_13_v3: 1,639,617 - 1,641,143 (+)	protein coding	conserved Plasmodium protein, unknown function	OK	1	-2.740646	0.14961779	462	3085	0.012376076	1.674481e-04	-5.181211
	PF3D7_1342600	PF13_0233	P. falciparum 3D7	Pf3D7_13_v3: 1,673,699 - 1,676,539 (+)	protein coding	myosin A (MyoA)	OK	1	-2.799500	0.14363707	146	1016	0.032427186	9.544007e-04	-4.226642
	PF3D7_1346900	PF13_0249	P. falciparum 3D7	Pf3D7_13_v3: 1,881,902 - 1,882,657 (+)	protein coding	conserved Plasmodium protein, unknown function	OK	1	-1.900925	0.26777165	169	630	0.040246172	1.498141e-03	-3.988157
	PF3D7_1347200	PF13_0252	P. falciparum 3D7	Pf3D7_13_v3: 1,889,853 - 1,891,121 (-)	protein coding	nucleoside transporter 1 (NT1)	OK	1	-2.650986	0.15921124	241	1511	0.007237330	6.377481e-05	-5.741155
	PF3D7_1353600	PF13_0280	P. falciparum 3D7	Pf3D7_13_v3: 2,146,181 - 2,147,147 (-)	protein coding	ER lumen protein retaining receptor (ERD2)	OK	1	-3.174007	0.11079715	344	3101	0.004094441	2.607072e-05	-6.284180
	PF3D7_1361900	PF13_0328	P. falciparum 3D7	Pf3D7_13_v3: 2,482,472 - 2,483,296 (-)	protein coding	proliferating cell nuclear antigen (PCNA)	OK	1	-2.449986	0.18301251	408	2228	0.017554989	2.791541e-04	-4.894321
	PF3D7_1401800	PF14_0020	P. falciparum 3D7	Pf3D7_14_v3: 71,368 - 72,690 (+)	protein coding	choline kinase (CK)	SatG	1	-2.558901	0.16970476	1589	9362	0.041132088	1.545984e-03	-3.971632
	PF3D7_1402200	PF14_0024	P. falciparum 3D7	Pf3D7_14_v3: 84,735 - 85,301 (+)	protein coding	conserved Plasmodium protein, unknown function	OK	1	-3.841063	0.06977903	296	4236	0.001487348	3.225184e-06	-7.661352
	PF3D7_1406800	PF14_0065	P. falciparum 3D7	Pf3D7_14_v3: 246,380 - 247,721 (-)	protein coding	glideosome associated protein with multiple membrane spans 3 (GAPM3)	OK	1	-2.670323	0.15709152	734	4670	0.003879475	2.313384e-05	-6.358667
	PF3D7_1409300	PF14_0090	P. falciparum 3D7	Pf3D7_14_v3: 363,092 - 364,240 (+)	protein coding	DNA damage-inducible protein 1, putative (DDI1)	OK	1	-2.130638	0.22835685	342	1498	0.018652875	3.202066e-04	-4.818320
	PF3D7_1409400	PF14_0091, PF14_0092	P. falciparum 3D7	Pf3D7_14_v3: 365,509 - 367,027 (-)	protein coding	conserved Plasmodium membrane protein, unknown function	OK	1	-1.833203	0.28064078	190	677	0.034310272	1.097383e-03	-4.152497
	PF3D7_1410400	PF14_0102	P. falciparum 3D7	Pf3D7_14_v3: 420,442 - 422,790 (+)	protein coding	rhoptry-associated protein 1 (RAP1)	OK	1	-2.048676	0.24170586	257	1063	0.032000694	8.789493e-04	-4.270524
	PF3D7_1414400	PF14_0142	P. falciparum 3D7	Pf3D7_14_v3: 575,496 - 577,055 (+)	protein coding	serine/threonine protein phosphatase (PP1)	OK	1	-2.580173	0.16722089	167	997	0.018475839	3.138288e-04	-4.829439
	PF3D7_1416900	PF14_0167	P. falciparum 3D7	Pf3D7_14_v3: 685,437 - 686,368 (-)	protein coding	prefoldin subunit 2, putative	OK	1	-1.911403	0.26583392	204	769	0.037934312	1.288697e-03	-4.067493
	PF3D7_1421900	PF14_0211	P. falciparum 3D7	Pf3D7_14_v3: 891,140 - 891,622 (-)	protein coding	Ctr copper transporter domain containing protein, putative	OK	1	-3.647496	0.07979840	188	2360	0.001487348	1.808271e-06	-8.073539
	PF3D7_1426000	PF14_0240	P. falciparum 3D7	Pf3D7_14_v3: 1,016,133 - 1,016,618 (-)	protein coding	60S ribosomal protein L21e, putative	OK	1	-2.056462	0.24040489	234	975	0.033097144	1.046621e-03	-4.177619
	PF3D7_1427900	PF14_0257	P. falciparum 3D7	Pf3D7_14_v3: 1,092,936 - 1,093,781 (+)	protein coding	conserved protein, unknown function	OK	1	-2.227037	0.21359700	129	605	0.017673234	2.881292e-04	-4.876756
	PF3D7_1437200	PF14_0352	P. falciparum 3D7	Pf3D7_14_v3: 1,507,359 - 1,510,089 (-)	protein coding	ribonucleoside-diphosphate reductase, large subunit, putative	OK	1	-2.457332	0.18208296	96	525	0.009800629	1.044881e-04	-5.451635
	PF3D7_1439000	PF14_0369	P. falciparum 3D7	Pf3D7_14_v3: 1,578,193 - 1,579,175 (+)	protein coding	copper transporter	OK	1	-1.862411	0.27501627	73	265	0.032427186	8.966846e-04	-4.259870
	PF3D7_1447700	PF14_0453	P. falciparum 3D7	Pf3D7_14_v3: 1,943,936 - 1,944,964 (-)	protein coding	conserved Plasmodium protein, unknown function	OK	1	-1.914559	0.26525298	368	1386	0.032427186	9.465708e-04	-4.231027
	PF3D7_1449200	PF14_0468a	P. falciparum 3D7	Pf3D7_14_v3: 2,014,670 - 2,015,055 (+)	protein coding	conserved Plasmodium protein, unknown function	SatG	1	-1.847011	0.27796774	2674	9618	0.040063047	1.448134e-03	-4.006016
	PF3D7_1459900	PF14_0572	P. falciparum 3D7	Pf3D7_14_v3: 2,450,207 - 2,450,788 (-)	protein coding	conserved Plasmodium membrane protein, unknown function	OK	1	-2.087071	0.23535798	111	470	0.025565717	5.497560e-04	-4.522718
	PF3D7_1460600	PF14_0578	P. falciparum 3D7	Pf3D7_14_v3: 2,473,758 - 2,474,204 (+)	protein coding	inner membrane complex protein, putative	OK	1	-1.910816	0.26594205	135	508	0.025107545	5.353615e-04	-4.537094
	PF3D7_1471100	PF14_0678	P. falciparum 3D7	Pf3D7_14_v3: 2,905,163 - 2,906,565 (-)	protein coding	exported protein 2 (EXP2)	OK	1	-2.707082	0.15313942	475	3102	0.010086971	1.095164e-04	-5.424424
	PF3D7_1472600	PF14_0694	P. falciparum 3D7	Pf3D7_14_v3: 2,962,986 - 2,965,086 (-)	protein coding	protein disulfide isomerase (PDI-14)	OK	1	-3.372889	0.09652930	394	4079	0.001487348	3.196135e-06	-7.667686
	PF3D7_1476300	PF14_0732	P. falciparum 3D7	Pf3D7_14_v3: 3,139,140 - 3,140,982 (+)	protein coding	Plasmodium exported protein (PHISTb), unknown function	OK	1	-2.812086	0.14238945	131	922	0.009663139	9.603770e-05	-5.500609
	PF3D7_0101300	PFA0065w	P. falciparum 3D7	Pf3D7_01_v3: 74,563 - 75,366 (+)	protein coding	Pfmc-2TM Maurer's cleft two transmembrane protein (MC-2TM)	OK	1	-2.845573	0.13912241	554	3985	0.005526182	4.393784e-05	-5.964312
	PF3D7_0105300	PFA0260c	P. falciparum 3D7	Pf3D7_01_v3: 225,110 - 225,779 (-)	protein coding	cyclase-associated protein, putative (CAP)	OK	1	-1.881582	0.27138593	353	1301	0.034906433	1.122758e-03	-4.140382
	PF3D7_0109000	PFA0440w	P. falciparum 3D7	Pf3D7_01_v3: 363,318 - 363,992 (+)	protein coding	photosensitized INA-labeled protein 1, PhIL1, putative	OK	1	-2.072570	0.23773564	117	494	0.026458617	6.215432e-04	-4.456385
	PF3D7_0114100	PFA0680c	P. falciparum 3D7	Pf3D7_01_v3: 547,597 - 548,380 (-)	protein coding	Pfmc-2TM Maurer's cleft two transmembrane protein (MC-2TM)	SatG	1	-1.761106	0.29502181	4475	15170	0.038268214	1.313871e-03	-4.057285
	PF3D7_0206200	PFB0275w	P. falciparum 3D7	Pf3D7_02_v3: 249,030 - 250,727 (+)	protein coding	metabolite/drug transporter, putative	SatG	1	-3.616741	0.08151783	814	9980	0.003121052	1.393605e-05	-6.679959
	PF3D7_0206800	PFB0300c	P. falciparum 3D7	Pf3D7_02_v3: 273,689 - 274,507 (-)	protein coding	merozoite surface protein 2 (MSP2)	OK	1	-1.850983	0.27720336	434	1566	0.031250365	8.470464e-04	-4.290259
	PF3D7_0207600	PFB0340c	P. falciparum 3D7	Pf3D7_02_v3: 303,593 - 307,027 (-)	protein coding	serine repeat antigen 5 (SERA5)	OK	1	-1.964610	0.25620844	114	445	0.047025847	1.954453e-03	-3.848763
	PF3D7_0210000	PFB0450w	P. falciparum 3D7	Pf3D7_02_v3: 409,983 - 410,228 (+)	protein coding	secretory complex protein 61 gamma subunit (Sec61-gamma)	OK	1	-1.891262	0.26957116	196	728	0.026613613	6.540174e-04	-4.428940
	PF3D7_0217500	PFB0815w	P. falciparum 3D7	Pf3D7_02_v3: 720,437 - 722,661 (+)	protein coding	calcium-dependent protein kinase 1 (CDPK1)	OK	1	-1.983611	0.25285620	235	931	0.025565717	5.543704e-04	-4.518191
	PF3D7_0221500	PFB0960c	P. falciparum 3D7	Pf3D7_02_v3: 863,079 - 863,842 (-)	protein coding	Pfmc-2TM Maurer's cleft two transmembrane protein, pseudogene	OK	1	-2.052189	0.24111796	142	588	0.020204454	3.614458e-04	-4.751549
	PF3D7_0302200	PFC0110w	P. falciparum 3D7	Pf3D7_03_v3: 119,458 - 124,735 (+)	protein coding	cytoadherence linked asexual protein 3.2 (CLAG3.2)	OK	1	-3.923822	0.06588886	163	2472	0.001296302	9.369732e-07	-8.560153
	PF3D7_0302500	PFC0120w	P. falciparum 3D7	Pf3D7_03_v3: 135,418 - 140,660 (+)	protein coding	cytoadherence linked asexual protein 3.1 (CLAG3.1)	OK	1	-3.371307	0.09663521	192	1989	0.002603384	9.625760e-06	-6.920316
	PF3D7_0316600	PFC0725c	P. falciparum 3D7	Pf3D7_03_v3: 669,302 - 670,873 (-)	protein coding	formate-nitrite transporter, putative	OK	1	-3.486954	0.08919124	152	1701	0.002395917	6.061228e-06	-7.227984
	PF3D7_0320900	PFC0920w	P. falciparum 3D7	Pf3D7_03_v3: 875,213 - 876,295 (+)	protein coding	histone H2A variant, putative (H2A.Z)	OK	1	-1.957334	0.25750378	201	780	0.032427186	9.883970e-04	-4.208025
	PF3D7_0321400	PFC0945w	P. falciparum 3D7	Pf3D7_03_v3: 894,761 - 896,112 (+)	protein coding	protein kinase, putative	OK	1	-2.207257	0.21654565	133	614	0.026458617	5.975886e-04	-4.477597
	PF3D7_0414900	PFD0720w	P. falciparum 3D7	Pf3D7_04_v3: 665,973 - 668,147 (+)	protein coding	armadillo-domain containing rhoptry protein (ARO)	OK	1	-1.875454	0.27254122	486	1782	0.043709735	1.729749e-03	-3.912691
	PF3D7_0423500	PFD1110w	P. falciparum 3D7	Pf3D7_04_v3: 1,058,997 - 1,060,551 (+)	protein coding	glideosome associated protein with multiple membrane spans 2 (GAPM2)	OK	1	-1.969558	0.25533124	285	1115	0.026509517	6.275292e-04	-4.451216
	PF3D7_0423700	PFD1120c	P. falciparum 3D7	Pf3D7_04_v3: 1,071,435 - 1,071,845 (-)	protein coding	early transcribed membrane protein 4 (ETRAMP4)	OK	1	-2.094354	0.23417281	95	405	0.018475839	3.135062e-04	-4.830007
	PF3D7_0501500	PFE0075c	P. falciparum 3D7	Pf3D7_05_v3: 81,134 - 82,336 (-)	protein coding	rhoptry-associated protein 3 (RAP3)	OK	1	-2.991376	0.12574941	67	536	0.003567651	1.740632e-05	-6.537901
	PF3D7_0501600	PFE0080c	P. falciparum 3D7	Pf3D7_05_v3: 84,041 - 85,237 (-)	protein coding	rhoptry-associated protein 2 (RAP2)	OK	1	-1.927523	0.26288014	124	472	0.042476138	1.627203e-03	-3.944743
	PF3D7_0502900	PFE0140c	P. falciparum 3D7	Pf3D7_05_v3: 123,332 - 123,904 (-)	protein coding	mitochondrial inner membrane TIM10 associated protein, putative	OK	1	-2.985595	0.12625433	356	2817	0.003121052	1.409944e-05	-6.672468
	PF3D7_0503400	PFE0165w	P. falciparum 3D7	Pf3D7_05_v3: 140,710 - 141,471 (+)	protein coding	actin-depolymerizing factor 1 (ADF1)	OK	1	-2.959287	0.12857775	88	681	0.002603384	8.146023e-06	-7.030399
	PF3D7_0505800	PFE0285c	P. falciparum 3D7	Pf3D7_05_v3: 252,047 - 252,606 (-)	protein coding	small ubiquitin-related modifier, putative (SUMO)	OK	1	-2.733482	0.15036262	147	975	0.021458286	3.955087e-04	-4.702110
	PF3D7_0508000	PFE0395c	P. falciparum 3D7	Pf3D7_05_v3: 328,666 - 329,715 (-)	protein coding	6-cysteine protein (P38)	OK	1	-2.863635	0.13739155	178	1293	0.007237330	6.505510e-05	-5.729365
	PF3D7_0515700	PFE0785c	P. falciparum 3D7	Pf3D7_05_v3: 653,966 - 655,336 (-)	protein coding	glideosome-associated protein 40, putative (GAP40)	OK	1	-1.936398	0.26126786	842	3223	0.032427186	9.180259e-04	-4.247334
	PF3D7_0518300	PFE0915c	P. falciparum 3D7	Pf3D7_05_v3: 759,831 - 760,998 (-)	protein coding	proteasome subunit beta type 1, putative	SatG	1	-2.405378	0.18875957	1719	9105	0.040136627	1.475714e-03	-3.996090
	PF3D7_0522600	PFE1130w	P. falciparum 3D7	Pf3D7_05_v3: 940,249 - 941,700 (+)	protein coding	inner membrane complex protein	OK	1	-2.349518	0.19621153	364	1853	0.010754534	1.224315e-04	-5.360118
	PF3D7_0525800	PFE1285w	P. falciparum 3D7	Pf3D7_05_v3: 1,071,247 - 1,072,149 (+)	protein coding	membrane skeletal protein IMC1-related	OK	1	-1.966031	0.25595616	211	825	0.040063047	1.454353e-03	-4.003761
	PF3D7_0609800	PFF0485c	P. falciparum 3D7	Pf3D7_06_v3: 421,157 - 422,622 (-)	protein coding	zinc finger protein, putative	SatG	1	-2.153810	0.22471835	2651	11799	0.031562523	8.612109e-04	-4.281404
	PF3D7_0610400	PFF0510w	P. falciparum 3D7	Pf3D7_06_v3: 444,747 - 445,157 (+)	protein coding	histone H3 (H3)	OK	1	-2.455112	0.18236338	322	1767	0.020523015	3.708532e-04	-4.737427
	PF3D7_0612700	PFF0615c	P. falciparum 3D7	Pf3D7_06_v3: 525,987 - 527,030 (-)	protein coding	6-cysteine protein (P12)	SatG	1	-4.466618	0.04522869	258	5707	0.001296302	3.709108e-07	-9.281425
	PF3D7_0613400	PFF0650w	P. falciparum 3D7	Pf3D7_06_v3: 546,964 - 547,741 (+)	protein coding	apicoplast ribosomal protein L18 precursor, putative	OK	1	-3.011949	0.12396894	162	1310	0.010086971	1.130091e-04	-5.406281
	PF3D7_0617900	PFF0865w	P. falciparum 3D7	Pf3D7_06_v3: 754,395 - 754,805 (+)	protein coding	histone H3 variant, putative (H3.3)	OK	1	-2.110975	0.23149055	154	665	0.015160984	2.191685e-04	-5.029357
	PF3D7_0628300	PFF1375c	P. falciparum 3D7	Pf3D7_06_v3: 1,170,813 - 1,173,696 (-)	protein coding	choline/ethanolaminephosphotransferase, putative (CEPT)	OK	1	-2.293412	0.20399248	150	733	0.032427186	9.270485e-04	-4.242124
	PF3D7_0630400	PFF1475c	P. falciparum 3D7	Pf3D7_06_v3: 1,272,363 - 1,273,532 (-)	protein coding	conserved Plasmodium protein, unknown function	SatG	1	-2.872923	0.13650987	2286	16749	0.003740659	2.095418e-05	-6.420705
	PF3D7_0631400	PFF1525c	P. falciparum 3D7	Pf3D7_06_v3: 1,318,327 - 1,319,116 (-)	protein coding	Pfmc-2TM Maurer's cleft two transmembrane protein (MC-2TM)	OK	1	-1.740265	0.29931479	274	915	0.045932854	1.842504e-03	-3.879616
	PF3D7_0903200	PFI0155c	P. falciparum 3D7	Pf3D7_09_v3: 133,762 - 135,587 (-)	protein coding	Rab GTPase 7 (Rab7)	OK	1	-2.193682	0.21859283	134	611	0.032427186	9.832527e-04	-4.210799
	PF3D7_0903700	PFI0180w	P. falciparum 3D7	Pf3D7_09_v3: 175,542 - 177,442 (+)	protein coding	alpha tubulin 1	OK	1	-2.291797	0.20422093	179	878	0.018855468	3.270916e-04	-4.806572
	PF3D7_0904400	PFI0215c	P. falciparum 3D7	Pf3D7_09_v3: 208,168 - 208,725 (-)	protein coding	signal peptidase complex subunit 3, putative (SPC3)	OK	1	-2.011421	0.24802873	158	635	0.042507472	1.636084e-03	-3.941887
	PF3D7_0904700	PFI0230c	P. falciparum 3D7	Pf3D7_09_v3: 218,675 - 219,462 (-)	protein coding	bacterial histone-like protein (HU)	OK	1	-3.012992	0.12387941	314	2537	0.002603384	9.738926e-06	-6.912647
	PF3D7_0914400	PFI0705w	P. falciparum 3D7	Pf3D7_09_v3: 617,963 - 619,835 (+)	protein coding	conserved Plasmodium protein, unknown function	OK	1	-3.959813	0.06426543	133	2069	0.001296302	8.832032e-07	-8.604887
	PF3D7_0917300	PFI0845w	P. falciparum 3D7	Pf3D7_09_v3: 718,521 - 719,540 (+)	protein coding	conserved Plasmodium membrane protein, unknown function	OK	1	-1.884571	0.27082422	485	1791	0.040136627	1.486810e-03	-3.992149
	PF3D7_0918000	PFI0880c	P. falciparum 3D7	Pf3D7_09_v3: 742,494 - 743,684 (-)	protein coding	secreted acid phosphatase (GAP50)	OK	1	-1.912176	0.26569146	331	1245	0.032427186	9.862860e-04	-4.209162
	PF3D7_0920500	PFI1005w	P. falciparum 3D7	Pf3D7_09_v3: 841,536 - 842,655 (+)	protein coding	ADP-ribosylation factor, putative	OK	1	-2.286484	0.20497448	220	1074	0.011869778	1.544315e-04	-5.227210
	PF3D7_0920700	PFI1015w	P. falciparum 3D7	Pf3D7_09_v3: 849,515 - 851,296 (+)	protein coding	conserved Plasmodium protein, unknown function	SatG	1	-2.504276	0.17625354	926	5252	0.020204454	3.549772e-04	-4.761483
	PF3D7_0924500	PFI1205c	P. falciparum 3D7	Pf3D7_09_v3: 993,245 - 997,675 (-)	protein coding	conserved Plasmodium membrane protein, unknown function	OK	1	-2.563794	0.16913018	587	3472	0.011749716	1.485751e-04	-5.249243
	PF3D7_0926200	PFI1281w	P. falciparum 3D7	Pf3D7_09_v3: 1,063,053 - 1,063,208 (+)	protein coding	conserved Plasmodium protein, unknown function	OK	1	-1.766595	0.29390159	220	747	0.041565294	1.569777e-03	-3.963608
	PF3D7_0931800	PFI1545c	P. falciparum 3D7	Pf3D7_09_v3: 1,273,082 - 1,273,930 (-)	protein coding	proteasome precursor, putative	OK	1	-2.033645	0.24423722	294	1204	0.037360976	1.262469e-03	-4.078350
	PF3D7_0932200	PFI1565w	P. falciparum 3D7	Pf3D7_09_v3: 1,287,008 - 1,288,372 (+)	protein coding	profilin, putative (PFN)	OK	1	-1.909968	0.26609839	152	571	0.042854366	1.657180e-03	-3.935165
	PF3D7_0934800	PFI1685w	P. falciparum 3D7	Pf3D7_09_v3: 1,361,935 - 1,363,848 (+)	protein coding	cAMP-dependent protein kinase catalytic subunit (PKAc)	OK	1	-1.986283	0.25238825	149	590	0.030158149	7.867603e-04	-4.329735
	PF3D7_1222700	PFL1090w	P. falciparum 3D7	Pf3D7_12_v3: 918,722 - 919,336 (+)	protein coding	glideosome-associated protein 45 (GAP45)	SatG	1	-2.498817	0.17692167	2768	15646	0.011206358	1.316251e-04	-5.318525
	PF3D7_1223100	PFL1110c	P. falciparum 3D7	Pf3D7_12_v3: 927,825 - 929,991 (-)	protein coding	cAMP-dependent protein kinase regulatory subunit (PKAr)	OK	1	-1.946314	0.25947826	304	1173	0.033896916	1.078037e-03	-4.161927
	PF3D7_1224100	PFL1160c	P. falciparum 3D7	Pf3D7_12_v3: 976,820 - 977,889 (-)	protein coding	conserved Plasmodium protein, unknown function	OK	1	-2.044385	0.24242577	663	2736	0.049829908	2.107011e-03	-3.809503
	PF3D7_1228600	PFL1385c	P. falciparum 3D7	Pf3D7_12_v3: 1,160,729 - 1,162,960 (-)	protein coding	merozoite surface protein 9 (MSP9)	OK	1	-3.329531	0.09947441	321	3227	0.001487348	3.161696e-06	-7.675276
	PF3D7_1235600	PFL1720w	P. falciparum 3D7	Pf3D7_12_v3: 1,484,306 - 1,485,911 (+)	protein coding	serine hydroxymethyltransferase (SHMT)	OK	1	-2.143806	0.22628207	115	506	0.036146364	1.206174e-03	-4.102454
	PF3D7_1237700	PFL1825w	P. falciparum 3D7	Pf3D7_12_v3: 1,572,371 - 1,573,557 (+)	protein coding	conserved Plasmodium membrane protein, unknown function	OK	1	-1.840665	0.27919308	388	1390	0.030158149	7.901936e-04	-4.327405
	PF3D7_1246200	PFL2215w	P. falciparum 3D7	Pf3D7_12_v3: 1,920,784 - 1,921,914 (+)	protein coding	actin I (ACT1)	OK	1	-2.480150	0.17922578	115	639	0.024453512	5.064191e-04	-4.567252
	PF3D7_1246400	PFL2225w	P. falciparum 3D7	Pf3D7_12_v3: 1,931,970 - 1,932,584 (+)	protein coding	myosin light chain 1,myosin A tail domain interacting protein (MTIP)	OK	1	-2.065730	0.23886538	822	3443	0.038643037	1.340705e-03	-4.046621
	PF3D7_1250800	PFL2440w	P. falciparum 3D7	Pf3D7_12_v3: 2,077,718 - 2,082,887 (+)	protein coding	DNA repair protein rhp16, putative	OK	1	-2.542586	0.17163485	572	3330	0.011083108	1.281747e-04	-5.333768
	PF3D7_1251200	PFL2460w	P. falciparum 3D7	Pf3D7_12_v3: 2,092,087 - 2,094,231 (+)	protein coding	coronin	OK	1	-2.792362	0.14434953	155	1072	0.006560258	5.571596e-05	-5.821588
	PF3D7_1252100	PFL2505c	P. falciparum 3D7	Pf3D7_12_v3: 2,114,628 - 2,122,487 (-)	protein coding	rhoptry neck protein 3 (RON3)	OK	1	-3.368443	0.09682729	303	3125	0.001487348	2.074752e-06	-7.974284
	MAL8P1.62_509	PF14_0092	P. falciparum	ND	protein coding	hypothetical protein, conserved in other Plasmodium species	OK	1	-2.555704	0.17008127	192	1129	0.009175559	8.953383e-05	-5.541480
